# Supplementary material for: 1-(2-Carb­oxy­eth­yl)-3-(carboxyl­atometh­yl)-2-ethyl­benzimidazol-1-ium monohydrate
Source: Acta Crystallogr Sect E Struct Rep Online. 2013 Mar 16;69(Pt 4):o546. doi: 10.1107/S1600536813006855 (PMC3629598; doi:10.1107/S1600536813006855)
Supplement: Supplementary file 2 [file e-69-0o546-Isup2.hkl]

# 
# h,k,l, Fc-squared, Fo-squared, sigma(Fo-squared) and status flag 
# 
data_I
_shelx_title ' P-1 in P-1' 
_shelx_refln_list_code          4 
_shelx_F_calc_maximum       92.65 
_exptl_crystal_F_000       312.00 
_reflns_d_resolution_high  0.8255 
 
loop_ 
 _symmetry_equiv_pos_as_xyz 
 'x, y, z' 
 '-x, -y, -z' 
 
_cell_length_a     8.2865 
_cell_length_b     9.0408 
_cell_length_c    10.6291 
_cell_angle_alpha  69.905 
_cell_angle_beta   69.096 
_cell_angle_gamma  79.082 
 
_shelx_F_squared_multiplier     1.000 
 
loop_ 
 _refln_index_h 
 _refln_index_k 
 _refln_index_l 
 _refln_F_squared_calc 
 _refln_F_squared_meas 
 _refln_F_squared_sigma 
 _refln_observed_status 
   1   0   0      145.67      121.23      1.90 o 
   2   0   0     8584.84     7874.69    163.40 o 
   3   0   0      794.48      842.41      9.62 o 
   4   0   0      101.00      103.68      3.26 o 
   5   0   0        0.00        0.21      1.08 o 
   6   0   0       20.94       19.56      2.27 o 
   7   0   0        1.86        2.13      1.53 o 
   8   0   0        0.72        1.32      1.67 o 
   9   0   0        0.63        3.10      1.96 o 
  -9   1   0       20.66       25.30      3.29 o 
  -8   1   0        0.33        0.39      1.50 o 
  -7   1   0       31.10       28.14      2.80 o 
  -6   1   0        3.01        3.52      1.33 o 
  -5   1   0       17.73       21.65      1.98 o 
  -4   1   0       30.78       28.58      3.48 o 
  -3   1   0       20.03       19.31      2.54 o 
  -2   1   0      416.72      449.04      4.88 o 
  -1   1   0       80.81       83.17      1.21 o 
   0   1   0      184.49      140.41      3.61 o 
   1   1   0     1066.62     1020.92      7.20 o 
   2   1   0     3435.83     3323.46     35.83 o 
   3   1   0       47.47       46.57      2.40 o 
   4   1   0      591.22      578.55      8.52 o 
   5   1   0       50.64       44.39      3.82 o 
   6   1   0      111.05      107.18      4.26 o 
   7   1   0       19.80       19.55      2.54 o 
   8   1   0        0.12        0.00      1.93 o 
   9   1   0       34.84       38.24      5.46 o 
  -9   2   0       12.09       13.66      2.70 o 
  -8   2   0       18.96       20.15      4.22 o 
  -7   2   0        6.79        7.15      1.85 o 
  -6   2   0       24.60       22.38      4.82 o 
  -5   2   0        8.74        8.12      1.44 o 
  -4   2   0       91.30       85.52      2.16 o 
  -3   2   0      329.21      327.97      4.10 o 
  -2   2   0      570.43      545.54      7.71 o 
  -1   2   0      164.77      148.97      2.01 o 
   0   2   0     1299.39     1216.85     10.93 o 
   1   2   0       33.16       31.22      1.90 o 
   2   2   0      386.55      393.00      4.16 o 
   3   2   0      221.57      226.66      3.53 o 
   4   2   0      123.88      126.18      2.43 o 
   5   2   0      134.59      124.96      5.98 o 
   6   2   0       67.61       69.72      3.40 o 
   7   2   0       24.60       24.34      2.55 o 
   8   2   0        1.81        1.67      4.26 o 
   9   2   0        3.10        5.94      3.13 o 
  -8   3   0       61.33       70.61      7.15 o 
  -7   3   0       23.96       32.14      3.08 o 
  -6   3   0       20.01       21.62      2.37 o 
  -5   3   0      333.61      335.85      6.92 o 
  -4   3   0      349.57      357.91      4.97 o 
  -3   3   0      158.18      172.48      3.03 o 
  -2   3   0      544.48      522.10      5.28 o 
  -1   3   0      105.17       96.64      2.03 o 
   0   3   0      276.77      248.29      3.14 o 
   1   3   0      501.73      472.57      4.95 o 
   2   3   0        0.44        0.74      0.48 o 
   3   3   0      169.79      187.28      3.21 o 
   4   3   0       24.38       21.48      1.37 o 
   5   3   0      113.39      111.43      3.92 o 
   6   3   0        9.45        9.38      1.82 o 
   7   3   0        1.66        0.88      1.47 o 
   8   3   0        0.04        0.84      1.46 o 
   9   3   0        0.00        1.20      2.73 o 
  -8   4   0        1.98        0.88      2.73 o 
  -7   4   0        4.49        1.04      2.25 o 
  -6   4   0        0.64        0.00      1.85 o 
  -5   4   0        4.84        7.95      2.41 o 
  -4   4   0        0.00        0.00      0.57 o 
  -3   4   0        0.13        0.00      0.51 o 
  -2   4   0      311.86      363.72      4.50 o 
  -1   4   0       59.01       55.48      1.58 o 
   0   4   0      691.99      719.07      6.88 o 
   1   4   0       22.09       21.25      1.49 o 
   2   4   0      922.85      960.38      8.96 o 
   3   4   0      432.35      434.11      5.63 o 
   4   4   0      102.88      105.32      2.78 o 
   5   4   0        4.26        2.00      1.16 o 
   6   4   0       31.66       38.45      6.39 o 
   7   4   0        1.42        3.21      3.17 o 
   8   4   0       14.97       20.02      2.87 o 
  -7   5   0       34.01       30.37      4.74 o 
  -6   5   0        0.96        0.00      1.77 o 
  -5   5   0      127.88      128.77      7.07 o 
  -4   5   0      103.49      102.95      3.90 o 
  -3   5   0      240.05      240.53      5.67 o 
  -2   5   0       21.72       26.14      1.37 o 
  -1   5   0       29.39       25.73      1.69 o 
   0   5   0      155.41      174.54      4.48 o 
   1   5   0      171.75      162.66      3.26 o 
   2   5   0        5.93        9.47      1.10 o 
   3   5   0        7.14        7.76      1.12 o 
   4   5   0       76.64       84.81      4.82 o 
   5   5   0       21.35       23.45      2.43 o 
   6   5   0        1.79        1.71      1.53 o 
   7   5   0        1.12        0.35      1.67 o 
   8   5   0        1.73        2.48      1.93 o 
  -7   6   0        4.58        5.94      3.13 o 
  -6   6   0       45.02       45.15      5.70 o 
  -5   6   0       96.67      105.00      6.91 o 
  -4   6   0       92.03       91.63      4.00 o 
  -3   6   0      170.06      178.08      7.83 o 
  -2   6   0        5.96        6.31      1.42 o 
  -1   6   0       63.91       64.41      3.03 o 
   0   6   0        0.40        0.25      0.85 o 
   1   6   0        1.49        1.28      1.02 o 
   2   6   0       36.08       38.15      1.94 o 
   3   6   0       65.00       64.68      3.61 o 
   4   6   0        4.39        6.06      1.23 o 
   5   6   0        1.73        3.79      1.62 o 
   6   6   0      125.24      132.12      5.28 o 
   7   6   0       25.47       32.38      3.51 o 
   8   6   0       22.56       24.98      3.70 o 
  -6   7   0       53.59       31.41      4.90 o 
  -5   7   0        0.97        0.64      2.01 o 
  -4   7   0        3.24        4.09      1.62 o 
  -3   7   0      113.21      105.12      4.43 o 
  -2   7   0        2.40        3.67      1.44 o 
  -1   7   0       26.80       30.93      2.64 o 
   0   7   0       23.99       34.83      2.75 o 
   1   7   0      165.33      163.04     14.66 o 
   2   7   0        3.24        2.44      1.39 o 
   3   7   0      286.37      295.40      5.66 o 
   4   7   0       66.68       63.60      2.84 o 
   5   7   0        1.12        1.05      1.50 o 
   6   7   0       43.00       51.17      5.62 o 
   7   7   0        1.17        3.41      2.97 o 
  -5   8   0        0.03        0.08      2.41 o 
  -4   8   0      140.72      158.26      8.35 o 
  -3   8   0       13.13       16.07      2.50 o 
  -2   8   0        0.32        0.00      1.12 o 
  -1   8   0        4.86        7.78      1.85 o 
   0   8   0       17.44       18.43      2.42 o 
   1   8   0       15.99       14.32      2.24 o 
   2   8   0       42.46       42.61      3.74 o 
   3   8   0       39.13       37.12      6.63 o 
   4   8   0        7.97        6.38      2.89 o 
   5   8   0        0.27        0.00      2.17 o 
   6   8   0        0.00        0.08      2.02 o 
  -3   9   0       57.07       56.63      5.86 o 
  -2   9   0        0.53        0.00      1.38 o 
  -1   9   0        1.15        1.86      2.89 o 
   0   9   0       40.73       32.89      3.24 o 
   1   9   0       45.96       42.93      7.39 o 
   2   9   0        0.11        0.00      1.25 o 
   3   9   0        1.36        3.85      1.97 o 
   4   9   0       55.28       52.39      4.16 o 
   5   9   0       14.34       24.10      4.82 o 
  -1  10   0       12.80       12.47      2.49 o 
   0  10   0       14.18       13.94      2.63 o 
   1  10   0        0.99        3.66      1.90 o 
   2  10   0       15.99       12.48      2.78 o 
  -4  -9   1       32.85       32.25      4.90 o 
  -3  -9   1        4.71        3.00      3.45 o 
  -2  -9   1       12.70       13.17      2.47 o 
  -1  -9   1        8.05        8.04      2.15 o 
   0  -9   1        8.30       13.82      2.47 o 
   1  -9   1        1.87        2.17      1.59 o 
   2  -9   1        9.42        8.51      2.21 o 
   3  -9   1        0.95        0.41      1.60 o 
  -5  -8   1       11.75       11.02      2.62 o 
  -4  -8   1        2.53        2.43      1.89 o 
  -3  -8   1      104.24      112.21      4.89 o 
  -2  -8   1        9.93       13.54      2.35 o 
  -1  -8   1       23.60       31.85      7.99 o 
   0  -8   1       93.40       83.96      4.16 o 
   1  -8   1       64.98       68.95      5.18 o 
   2  -8   1       51.85       46.05      3.86 o 
   3  -8   1        1.43        2.75      1.58 o 
   4  -8   1        0.01        0.30      1.37 o 
   5  -8   1        0.06        0.00      2.01 o 
  -6  -7   1        3.61        2.59      2.18 o 
  -5  -7   1       37.16       36.11      3.44 o 
  -4  -7   1        7.39        9.52      1.67 o 
  -3  -7   1       26.12       30.90      2.32 o 
  -2  -7   1      205.01      221.57      4.94 o 
  -1  -7   1       40.54       31.61      2.81 o 
   0  -7   1       42.64       42.05      2.93 o 
   1  -7   1        1.55        1.17      1.21 o 
   2  -7   1       48.98       50.02      4.06 o 
   3  -7   1       56.76       58.32      4.90 o 
   4  -7   1       31.82       31.86      5.38 o 
   5  -7   1        0.00        0.00      1.77 o 
   6  -7   1       11.22       13.58      3.86 o 
  -7  -6   1        6.63        9.60      2.62 o 
  -6  -6   1        4.06        0.96      3.21 o 
  -5  -6   1        1.38        1.74      1.67 o 
  -4  -6   1      120.11      129.45      3.82 o 
  -3  -6   1       12.67       13.20      1.70 o 
  -2  -6   1       67.77       70.94      2.66 o 
  -1  -6   1       23.46       25.46      2.12 o 
   0  -6   1       71.78       66.23      2.39 o 
   1  -6   1      497.23      501.70      8.87 o 
   2  -6   1       70.50       70.61      3.41 o 
   3  -6   1       77.61       79.01      5.02 o 
   4  -6   1       85.15       86.05      3.95 o 
   5  -6   1       82.63       86.36      5.62 o 
   6  -6   1       18.23       21.53      4.26 o 
   7  -6   1       24.57       21.37      4.66 o 
  -8  -5   1        2.49        5.30      2.30 o 
  -7  -5   1        9.32       10.72      2.41 o 
  -6  -5   1       91.68       87.56      4.40 o 
  -5  -5   1        4.02        4.91      2.53 o 
  -4  -5   1       12.85       12.74      1.49 o 
  -3  -5   1        1.63        3.32      0.95 o 
  -2  -5   1       54.28       56.99      2.21 o 
  -1  -5   1        8.25        7.39      1.03 o 
   0  -5   1      133.61      146.21      3.18 o 
   1  -5   1       15.59       15.99      1.24 o 
   2  -5   1       36.57       36.33      2.95 o 
   3  -5   1       92.89       92.91      2.60 o 
   4  -5   1        4.62        4.82      2.73 o 
   5  -5   1       40.23       30.90      2.69 o 
   6  -5   1        0.01        1.12      1.93 o 
   7  -5   1       17.87       24.42      4.42 o 
  -8  -4   1       20.11       21.77      3.09 o 
  -7  -4   1        4.29        6.65      2.06 o 
  -6  -4   1      114.58      110.72      4.65 o 
  -5  -4   1        1.70        2.15      1.33 o 
  -4  -4   1       66.27       66.98      2.38 o 
  -3  -4   1       11.33       10.76      1.17 o 
  -2  -4   1      646.03      623.32      7.09 o 
  -1  -4   1        0.01        0.04      0.57 o 
   0  -4   1      124.96      147.56      2.93 o 
   1  -4   1      487.25      537.05      5.92 o 
   2  -4   1        7.02        7.37      1.02 o 
   3  -4   1      183.44      186.79      3.44 o 
   4  -4   1      179.98      175.94      3.64 o 
   5  -4   1      172.44      176.32      3.93 o 
   6  -4   1      104.67       89.09      6.02 o 
   7  -4   1        2.79        1.77      2.17 o 
   8  -4   1       39.07       31.09      5.22 o 
  -8  -3   1        0.87        0.21      1.61 o 
  -7  -3   1        2.08        4.66      3.33 o 
  -6  -3   1        0.58        0.83      1.16 o 
  -5  -3   1      267.95      256.27      8.60 o 
  -4  -3   1      390.98      376.00      5.25 o 
  -3  -3   1       90.58       95.58      2.42 o 
  -2  -3   1       23.43       25.28      1.30 o 
  -1  -3   1      293.05      276.60      3.85 o 
   0  -3   1      848.28      858.43      7.66 o 
   1  -3   1     1292.82     1279.51     10.07 o 
   2  -3   1     1507.35     1542.99     11.87 o 
   3  -3   1        0.51        0.00      0.43 o 
   4  -3   1       14.01       15.19      1.22 o 
   5  -3   1       87.93       79.20      2.51 o 
   6  -3   1       32.79       36.87      7.51 o 
   7  -3   1       30.93       26.23      2.73 o 
   8  -3   1        0.39        0.00      1.42 o 
  -8  -2   1        6.43        8.12      2.24 o 
  -7  -2   1       11.45       16.33      2.52 o 
  -6  -2   1        9.88       10.64      1.93 o 
  -5  -2   1       87.37       89.50      3.69 o 
  -4  -2   1      219.12      223.48      7.37 o 
  -3  -2   1      121.68      121.94      2.43 o 
  -2  -2   1      226.67      223.33      3.21 o 
  -1  -2   1       73.01       69.71      1.62 o 
   0  -2   1     2191.32     1997.77     16.81 o 
   1  -2   1       71.43       60.93      1.69 o 
   2  -2   1       62.60       80.87      1.74 o 
   3  -2   1      334.13      344.54      6.27 o 
   4  -2   1       93.00      100.42      3.64 o 
   5  -2   1        0.24        0.00      0.56 o 
   6  -2   1        1.31        0.99      1.12 o 
   7  -2   1        3.79        5.73      1.73 o 
   8  -2   1       16.81       18.47      2.74 o 
   9  -2   1       55.90       50.29      5.70 o 
  -9  -1   1        0.03        4.10      1.87 o 
  -8  -1   1        9.93        7.39      3.05 o 
  -7  -1   1      315.12      310.00     11.73 o 
  -6  -1   1       83.77       73.43      3.78 o 
  -5  -1   1      235.07      226.32      7.15 o 
  -4  -1   1      944.04      924.33     12.10 o 
  -3  -1   1        9.72       10.78      0.73 o 
  -2  -1   1     3585.65     3408.98     71.26 o 
  -1  -1   1     1391.75     1331.22      9.54 o 
   0  -1   1     3975.38     3646.46     38.21 o 
   1  -1   1        1.25        0.98      0.29 o 
   2  -1   1      796.86      830.62      6.62 o 
   3  -1   1      250.06      261.01      3.80 o 
   4  -1   1       79.89       80.25      2.92 o 
   5  -1   1       27.33       27.04      2.12 o 
   6  -1   1       11.25       15.02      4.54 o 
   7  -1   1        3.30        4.26      1.53 o 
   8  -1   1       24.81       25.99      2.90 o 
   9  -1   1        5.00        2.09      2.81 o 
  -9   0   1        1.00        0.81      2.97 o 
  -8   0   1        3.36        5.66      2.04 o 
  -7   0   1       46.88       49.64      3.72 o 
  -6   0   1       83.79       72.00      4.10 o 
  -5   0   1      242.60      244.21      6.07 o 
  -4   0   1     1613.62     1635.97     18.80 o 
  -3   0   1      911.71      897.81     12.53 o 
  -2   0   1     4699.47     4524.75     51.25 o 
  -1   0   1     2772.44     2476.20     20.05 o 
   1   0   1     1157.21     1062.91      9.40 o 
   2   0   1       49.63       36.00      0.98 o 
   3   0   1       36.50       34.93      1.15 o 
   4   0   1       38.51       44.46      1.42 o 
   5   0   1      125.21      119.67      3.78 o 
   6   0   1      210.04      213.56      5.65 o 
   7   0   1      107.29      108.41      4.46 o 
   8   0   1        0.97        2.75      1.64 o 
   9   0   1        1.72        1.29      2.33 o 
  -8   1   1        0.88        0.00      1.50 o 
  -7   1   1       31.06       30.45      3.07 o 
  -6   1   1       36.66       36.95      2.94 o 
  -5   1   1        2.49        1.63      1.93 o 
  -4   1   1      451.89      468.94      7.82 o 
  -3   1   1     1443.80     1466.88     20.40 o 
  -2   1   1     6146.92     6109.02     47.02 o 
  -1   1   1       24.76       16.89      0.67 o 
   0   1   1     1388.01     1265.18     10.45 o 
   1   1   1     1617.36     1538.00     27.55 o 
   2   1   1       24.62       25.21      2.29 o 
   3   1   1        6.69        6.78      0.69 o 
   4   1   1      164.50      166.71      4.81 o 
   5   1   1      289.80      280.60      7.15 o 
   6   1   1       29.62       26.22      2.38 o 
   7   1   1       84.11       87.87      4.06 o 
   8   1   1        0.62        4.09      1.69 o 
   9   1   1       27.86       27.31      4.66 o 
  -8   2   1        0.18        0.96      1.60 o 
  -7   2   1        9.50        8.64      2.02 o 
  -6   2   1       29.56       25.59      2.57 o 
  -5   2   1       55.91       59.16      4.10 o 
  -4   2   1       40.38       45.20      2.30 o 
  -3   2   1     1208.57     1214.24      9.88 o 
  -2   2   1      253.05      242.19      4.25 o 
  -1   2   1       46.95       50.58      1.26 o 
   0   2   1        5.47        8.47      0.74 o 
   1   2   1       60.97       47.35      1.09 o 
   2   2   1      102.78       93.68      2.35 o 
   3   2   1      140.56      148.26      3.04 o 
   4   2   1       69.97       75.97      2.77 o 
   5   2   1       30.42       28.49      2.05 o 
   6   2   1        8.75        7.60      1.46 o 
   7   2   1       25.36       18.18      2.21 o 
   8   2   1        7.41       11.57      3.29 o 
   9   2   1       17.08       13.90      4.02 o 
  -8   3   1       36.52       25.95      4.82 o 
  -7   3   1        0.32        0.00      1.85 o 
  -6   3   1      123.41      126.28      4.81 o 
  -5   3   1       32.18       27.21      5.94 o 
  -4   3   1       29.64       29.92      1.49 o 
  -3   3   1        0.00        0.71      0.53 o 
  -2   3   1       80.94       84.19      1.85 o 
  -1   3   1       52.78       52.92      2.29 o 
   0   3   1     1627.79     1586.51     14.37 o 
   1   3   1     1492.13     1413.18     13.60 o 
   2   3   1      685.83      685.91      6.33 o 
   3   3   1       16.53       25.56      1.25 o 
   4   3   1       50.26       56.91      1.84 o 
   5   3   1        5.45        4.83      1.20 o 
   6   3   1      104.48      106.08      3.93 o 
   7   3   1      141.74      142.60      4.95 o 
   8   3   1        0.77        0.73      1.35 o 
   9   3   1       25.32       17.59      4.18 o 
  -8   4   1        0.75        0.00      2.33 o 
  -7   4   1        7.23       12.21      3.86 o 
  -6   4   1        1.58        1.45      2.17 o 
  -5   4   1        0.16        0.00      1.37 o 
  -4   4   1      256.79      264.41      4.43 o 
  -3   4   1       20.29       20.95      1.28 o 
  -2   4   1       92.70      103.59      2.16 o 
  -1   4   1       20.79       21.08      1.39 o 
   0   4   1       62.97       76.25      2.33 o 
   1   4   1      792.23      765.04      7.03 o 
   2   4   1       69.66       71.15      1.96 o 
   3   4   1      188.39      192.06      3.41 o 
   4   4   1       89.36       99.32      2.64 o 
   5   4   1       38.31       37.36      1.83 o 
   6   4   1        0.45        0.55      1.37 o 
   7   4   1        6.19        4.45      1.72 o 
   8   4   1       24.40       14.46      3.86 o 
   9   4   1        1.48        2.97      3.21 o 
  -7   5   1        0.09        0.64      2.41 o 
  -6   5   1       25.13       20.81      4.18 o 
  -5   5   1       31.38       45.79      5.14 o 
  -4   5   1      126.90      128.74      4.30 o 
  -3   5   1       56.38       58.51      2.83 o 
  -2   5   1      185.09      201.62      4.94 o 
  -1   5   1      506.27      523.85      8.04 o 
   0   5   1      963.66     1014.58     11.98 o 
   1   5   1      851.46      900.65      9.59 o 
   2   5   1       46.98       53.88      1.95 o 
   3   5   1      240.91      241.63      4.22 o 
   4   5   1       82.88       84.43      2.65 o 
   5   5   1       27.12       22.73      1.72 o 
   6   5   1       64.05       62.94      3.37 o 
   7   5   1        0.54        0.00      1.29 o 
   8   5   1        0.40        2.97      2.81 o 
  -7   6   1       22.83       26.43      5.22 o 
  -6   6   1        0.40        2.09      2.49 o 
  -5   6   1        5.19        2.01      2.33 o 
  -4   6   1      216.99      204.37      5.89 o 
  -3   6   1       14.40       12.71      3.94 o 
  -2   6   1       41.14       42.98      2.58 o 
  -1   6   1      302.17      309.20      6.50 o 
   0   6   1       28.49       23.59      3.90 o 
   1   6   1        1.78        1.32      0.66 o 
   2   6   1       24.78       23.19      1.68 o 
   3   6   1       10.18        8.58      1.22 o 
   4   6   1        0.58        0.55      0.84 o 
   5   6   1        6.91        8.68      1.41 o 
   6   6   1        0.10        0.35      1.42 o 
   7   6   1       15.68       16.18      2.67 o 
   8   6   1        7.63        8.84      3.86 o 
  -6   7   1        6.57        5.06      2.97 o 
  -5   7   1       31.86       34.62      5.22 o 
  -4   7   1        5.12        5.50      1.70 o 
  -3   7   1        3.48        5.20      1.76 o 
  -2   7   1       77.68       84.81     11.01 o 
  -1   7   1        1.18        0.70      1.10 o 
   0   7   1       39.73       42.08      2.76 o 
   1   7   1       19.66       17.07      2.07 o 
   2   7   1       86.52       84.27      3.68 o 
   3   7   1        5.14        7.37      1.78 o 
   4   7   1      189.98      186.90      4.50 o 
   5   7   1       84.24       86.78      3.32 o 
   6   7   1       46.03       53.84      3.98 o 
   7   7   1       15.40       14.61      2.74 o 
  -5   8   1       29.54       44.58      6.19 o 
  -4   8   1        3.88        4.69      1.86 o 
  -3   8   1       10.80        9.88      2.13 o 
  -2   8   1        2.31        0.80      1.27 o 
  -1   8   1       84.55       82.73      4.30 o 
   0   8   1       84.22       76.94      3.89 o 
   1   8   1        4.49        3.08      1.47 o 
   2   8   1       85.46       82.40      4.46 o 
   3   8   1       47.16       53.21      3.44 o 
   4   8   1      215.41      213.14      6.30 o 
   5   8   1        0.63        0.00      1.44 o 
   6   8   1        0.31        0.00      1.73 o 
  -4   9   1        0.19        3.34      2.04 o 
  -3   9   1        2.38        2.45      1.65 o 
  -2   9   1        9.28        5.48      1.85 o 
  -1   9   1        0.16        0.00      2.17 o 
   0   9   1        7.34        6.08      1.85 o 
   1   9   1       24.31       22.08      2.72 o 
   2   9   1        0.30        0.00      1.23 o 
   3   9   1        1.91        0.84      1.45 o 
   4   9   1        0.85        1.27      2.01 o 
   5   9   1       33.59       33.23      3.45 o 
  -2  10   1       20.64       33.38      9.92 o 
  -1  10   1       35.81       27.61      6.87 o 
   0  10   1        1.62        0.00      1.45 o 
   1  10   1        3.45        3.81      1.91 o 
   2  10   1       43.78       42.94      3.77 o 
   3  10   1        1.30        0.00      1.61 o 
  -3  -9   2       12.50       18.23      3.09 o 
  -2  -9   2       17.93       12.90      4.82 o 
  -1  -9   2        9.02        8.59      2.31 o 
   0  -9   2       13.88        7.26      2.21 o 
   1  -9   2        9.44       14.77      2.66 o 
   2  -9   2        4.84        3.22      1.81 o 
  -4  -8   2        0.94        2.79      1.99 o 
  -3  -8   2       31.44       40.55      3.61 o 
  -2  -8   2        3.85        2.61      3.33 o 
  -1  -8   2        2.88        3.42      1.73 o 
   0  -8   2       29.47       28.86      3.45 o 
   1  -8   2        0.59        1.01      1.47 o 
   2  -8   2       13.30       19.11      2.66 o 
   3  -8   2       17.66       16.90      2.61 o 
   4  -8   2       11.78       19.91      4.54 o 
  -6  -7   2       19.75       17.51      4.34 o 
  -5  -7   2       10.86       13.68      4.30 o 
  -4  -7   2       10.00       13.95      2.55 o 
  -3  -7   2       13.26       14.20      1.86 o 
  -2  -7   2      103.96      110.99      4.34 o 
  -1  -7   2       10.61       10.24      1.54 o 
   0  -7   2      162.10      135.00      4.95 o 
   1  -7   2        0.47        0.00      1.11 o 
   2  -7   2       71.55       57.15      3.41 o 
   3  -7   2       40.25       36.65      5.02 o 
   4  -7   2       17.91       17.57      2.53 o 
   5  -7   2        8.67       13.78      2.35 o 
   6  -7   2        6.24        5.94      2.97 o 
  -6  -6   2        6.08        7.97      2.45 o 
  -5  -6   2        6.87        8.57      2.24 o 
  -4  -6   2       67.55       67.03      3.53 o 
  -3  -6   2       37.71       35.98      2.32 o 
  -2  -6   2       34.32       29.86      2.06 o 
  -1  -6   2       80.63       82.23      2.88 o 
   0  -6   2       91.34       90.73      4.16 o 
   1  -6   2       18.34       20.02      1.58 o 
   2  -6   2        4.37        5.14      1.47 o 
   3  -6   2      105.60      108.13      4.28 o 
   4  -6   2        2.06        2.81      1.89 o 
   5  -6   2       46.79       46.35      4.86 o 
   6  -6   2        0.07        2.57      2.33 o 
   7  -6   2       22.38       23.46      4.66 o 
  -7  -5   2       15.21       12.87      2.76 o 
  -6  -5   2       34.03       29.71      3.20 o 
  -5  -5   2        9.34        9.34      3.37 o 
  -4  -5   2      148.96      144.92      5.10 o 
  -3  -5   2      139.26      136.60      3.66 o 
  -2  -5   2      442.63      435.33      6.47 o 
  -1  -5   2      187.40      198.60      4.08 o 
   0  -5   2       98.73       95.35      2.76 o 
   1  -5   2      146.62      159.62      3.43 o 
   2  -5   2       48.28       49.77      2.36 o 
   3  -5   2        9.27       10.91      1.44 o 
   4  -5   2      123.23      131.05      3.88 o 
   5  -5   2      179.99      167.02      5.34 o 
   6  -5   2      116.23      122.59      7.15 o 
   7  -5   2       25.87       21.21      4.18 o 
  -8  -4   2        8.72       13.36      2.82 o 
  -7  -4   2        1.33        4.40      2.04 o 
  -6  -4   2        2.08        0.35      1.85 o 
  -5  -4   2        4.81        5.95      2.45 o 
  -4  -4   2       30.81       35.89      2.84 o 
  -3  -4   2       10.87       12.34      1.32 o 
  -2  -4   2       15.99       12.31      1.25 o 
  -1  -4   2       71.03       73.00      2.30 o 
   0  -4   2       85.10       96.43      2.55 o 
   1  -4   2        0.00        0.26      0.52 o 
   2  -4   2        6.22        6.75      1.08 o 
   3  -4   2       11.53       14.25      1.21 o 
   4  -4   2       80.54       87.69      2.63 o 
   5  -4   2       75.95       77.27      3.09 o 
   6  -4   2        7.12        6.65      1.70 o 
   7  -4   2        0.10        0.72      2.17 o 
  -8  -3   2       11.98        9.09      3.57 o 
  -7  -3   2        1.88        0.70      2.97 o 
  -6  -3   2        3.49        2.55      1.56 o 
  -5  -3   2        5.02        5.36      3.17 o 
  -4  -3   2        3.72        4.72      1.36 o 
  -3  -3   2       36.74       31.75      2.07 o 
  -2  -3   2      246.20      251.51      5.74 o 
  -1  -3   2       15.93       15.67      1.14 o 
   0  -3   2        0.00        0.00      0.46 o 
   1  -3   2      506.16      548.92      7.45 o 
   2  -3   2     1911.15     1905.34     14.48 o 
   3  -3   2      151.85      165.84      3.14 o 
   4  -3   2        7.39       10.41      1.10 o 
   5  -3   2       22.87       22.03      1.59 o 
   6  -3   2        0.01        0.32      1.02 o 
   7  -3   2       26.03       29.70     11.49 o 
   8  -3   2        0.01        1.85      2.17 o 
  -8  -2   2       59.76       56.46      4.40 o 
  -7  -2   2       61.33       47.95      3.76 o 
  -6  -2   2       26.09       23.62      2.72 o 
  -5  -2   2       78.25       73.52      3.57 o 
  -4  -2   2       21.34       21.83      4.74 o 
  -3  -2   2      131.46      120.03      2.66 o 
  -2  -2   2      114.61      113.79      2.48 o 
  -1  -2   2      481.83      483.12      6.33 o 
   0  -2   2      352.45      361.38      4.26 o 
   1  -2   2       22.11       22.82      1.04 o 
   2  -2   2      854.19      865.34      7.56 o 
   3  -2   2       42.04       39.81      1.47 o 
   4  -2   2      301.80      288.84      4.31 o 
   5  -2   2       13.26       10.35      1.11 o 
   6  -2   2       30.46       35.09      2.65 o 
   7  -2   2       52.66       57.22      3.29 o 
   8  -2   2       28.71       25.63      4.02 o 
   9  -2   2       10.23       13.25      3.53 o 
  -8  -1   2       39.08       27.74      3.22 o 
  -7  -1   2       30.88       37.44      4.90 o 
  -6  -1   2      498.85      469.47     14.06 o 
  -5  -1   2        7.75        7.02      1.65 o 
  -4  -1   2      589.72      588.62     15.02 o 
  -3  -1   2      436.94      415.46      5.61 o 
  -2  -1   2      307.93      299.04      5.69 o 
  -1  -1   2      757.55      781.78      7.38 o 
   0  -1   2     1884.28     1800.20     12.62 o 
   1  -1   2      805.42      758.78      7.37 o 
   2  -1   2       56.26       51.52      1.31 o 
   3  -1   2       65.59       68.86      1.71 o 
   4  -1   2      346.08      330.93      5.27 o 
   5  -1   2      195.71      201.76      3.68 o 
   6  -1   2      218.50      227.98      8.03 o 
   7  -1   2       19.17       17.19      2.24 o 
   8  -1   2        0.86        2.73      2.33 o 
   9  -1   2        0.07        2.57      2.65 o 
  -8   0   2       58.40       53.89      7.95 o 
  -7   0   2       26.05       29.45      3.20 o 
  -6   0   2      760.51      755.36     12.92 o 
  -5   0   2      136.36      128.66      4.62 o 
  -4   0   2     1618.68     1592.69     18.00 o 
  -3   0   2     1923.38     1981.69     27.31 o 
  -2   0   2      769.84      746.42      6.68 o 
  -1   0   2      228.69      237.28      3.00 o 
   0   0   2      181.67      188.05      2.95 o 
   1   0   2       66.73       77.42      2.01 o 
   2   0   2     3157.59     3031.10     19.54 o 
   3   0   2      175.98      169.00      2.56 o 
   4   0   2       41.89       46.45      1.55 o 
   5   0   2      148.22      132.50      3.02 o 
   6   0   2        2.97        4.18      1.31 o 
   7   0   2        0.97        0.00      1.07 o 
   8   0   2       28.56       29.80      4.18 o 
   9   0   2       11.22       12.37      3.53 o 
  -8   1   2       45.49       29.37      3.37 o 
  -7   1   2        0.82        2.16      1.64 o 
  -6   1   2      124.22      118.85      4.90 o 
  -5   1   2       39.02       37.03      2.79 o 
  -4   1   2      310.83      302.66      6.46 o 
  -3   1   2      144.88      151.23      3.99 o 
  -2   1   2      618.96      606.77      5.63 o 
  -1   1   2     1331.94     1395.28     29.36 o 
   0   1   2       22.90       15.81      0.67 o 
   1   1   2      519.60      470.44      5.04 o 
   2   1   2     3790.14     3571.13     63.50 o 
   3   1   2      789.68      740.03     12.44 o 
   4   1   2      282.08      285.58      3.83 o 
   5   1   2        2.95        2.43      0.93 o 
   6   1   2       63.77       62.53      2.95 o 
   7   1   2       50.53       52.89      3.06 o 
   8   1   2        6.49        4.02      2.33 o 
   9   1   2        0.02        0.32      2.09 o 
  -8   2   2       11.44       11.32      2.89 o 
  -7   2   2        0.14        0.00      1.57 o 
  -6   2   2       15.94       18.12      2.89 o 
  -5   2   2       65.92       76.09      3.52 o 
  -4   2   2       98.58      104.52      5.94 o 
  -3   2   2       38.89       40.38      1.92 o 
  -2   2   2      129.73      124.49      2.25 o 
  -1   2   2        0.02        0.03      0.33 o 
   0   2   2     2113.77     1994.92     16.76 o 
   1   2   2      418.70      421.02      3.73 o 
   2   2   2     2968.05     2835.16     18.39 o 
   3   2   2       68.24       76.90      1.74 o 
   4   2   2      228.49      252.46      3.54 o 
   5   2   2      109.56      101.84      4.21 o 
   6   2   2       18.20       22.23      3.57 o 
   7   2   2       59.92       54.76      5.74 o 
   8   2   2       87.35       87.80      6.43 o 
   9   2   2       36.72       33.50      4.98 o 
  -8   3   2        9.04       16.79      4.58 o 
  -7   3   2       11.80       15.83      3.94 o 
  -6   3   2       55.46       52.87      5.82 o 
  -5   3   2        0.00        0.00      0.93 o 
  -4   3   2      116.29      124.47      3.99 o 
  -3   3   2      230.85      214.49      3.48 o 
  -2   3   2      154.11      166.15      2.74 o 
  -1   3   2        0.40        0.59      0.60 o 
   0   3   2      215.32      181.29      3.41 o 
   1   3   2      581.97      564.65      5.00 o 
   2   3   2      424.87      410.76      5.68 o 
   3   3   2      171.80      163.80      3.20 o 
   4   3   2      167.03      178.38      3.09 o 
   5   3   2        2.26        2.09      0.68 o 
   6   3   2        5.05        5.57      1.31 o 
   7   3   2       11.20       10.08      2.61 o 
   8   3   2        6.70        8.11      3.13 o 
   9   3   2        0.15        4.58      2.97 o 
  -7   4   2        5.29        9.08      3.61 o 
  -6   4   2      206.39      195.05      9.80 o 
  -5   4   2        0.35        0.00      1.45 o 
  -4   4   2      134.72      122.19      6.59 o 
  -3   4   2       12.29       10.26      1.01 o 
  -2   4   2        2.50        4.55      0.66 o 
  -1   4   2      272.96      278.88      5.13 o 
   0   4   2      396.86      399.87      6.02 o 
   1   4   2      145.45      150.33      2.98 o 
   2   4   2      336.86      339.89      4.24 o 
   3   4   2        1.11        3.53      0.79 o 
   4   4   2        0.29        1.60      0.70 o 
   5   4   2      456.77      477.99      6.15 o 
   6   4   2       34.79       36.96      5.86 o 
   7   4   2       20.17       18.92      2.27 o 
   8   4   2       39.88       32.62      4.82 o 
   9   4   2       18.24       18.24      4.50 o 
  -7   5   2        1.66        2.57      2.89 o 
  -6   5   2        1.91        6.99      3.45 o 
  -5   5   2       18.86       21.93      4.26 o 
  -4   5   2       47.82       34.30      4.26 o 
  -3   5   2       24.02       19.86      2.49 o 
  -2   5   2      430.66      435.97      7.49 o 
  -1   5   2      124.88      110.03      3.90 o 
   0   5   2      550.64      587.94      8.34 o 
   1   5   2       20.55       25.79      1.18 o 
   2   5   2      212.72      225.18      3.66 o 
   3   5   2       87.13       80.96      2.37 o 
   4   5   2       61.05       66.69      2.25 o 
   5   5   2        0.95        1.67      0.85 o 
   6   5   2       26.39       25.72      2.42 o 
   7   5   2       12.98       13.90      3.53 o 
   8   5   2        0.53        0.00      2.09 o 
   9   5   2        6.25        3.94      3.37 o 
  -6   6   2        0.63        1.12      2.49 o 
  -5   6   2        7.34       10.52      3.61 o 
  -4   6   2        5.01        4.74      2.57 o 
  -3   6   2      130.96      128.83      6.47 o 
  -2   6   2        1.50        1.52      1.02 o 
  -1   6   2      236.46      235.73      5.59 o 
   0   6   2        2.81        2.06      0.99 o 
   1   6   2       32.16       32.08      2.12 o 
   2   6   2       59.48       67.07      2.17 o 
   3   6   2       71.23       70.37      2.41 o 
   4   6   2      221.94      222.55      4.41 o 
   5   6   2        0.29        0.00      0.89 o 
   6   6   2        1.31        0.72      1.42 o 
   7   6   2        7.30        9.40      3.21 o 
   8   6   2        1.75        3.61      3.21 o 
  -6   7   2        6.90       11.09      3.86 o 
  -5   7   2        8.41       15.42      4.18 o 
  -4   7   2       15.56       14.86      3.61 o 
  -3   7   2      573.38      576.27     19.44 o 
  -2   7   2       34.94       34.72      4.58 o 
  -1   7   2       68.04       68.18      3.35 o 
   0   7   2       47.81       40.23      3.13 o 
   1   7   2      138.91      134.50      4.40 o 
   2   7   2       39.86       40.04      4.62 o 
   3   7   2       16.78       17.84      3.66 o 
   4   7   2        2.86        3.82      1.19 o 
   5   7   2       14.12       14.54      1.78 o 
   6   7   2       49.47       45.43      3.42 o 
   7   7   2       47.38       40.57      5.38 o 
   8   7   2        4.46        1.61      2.97 o 
  -5   8   2        9.49       15.83      4.50 o 
  -4   8   2        3.63        1.69      2.33 o 
  -3   8   2        8.81        7.59      2.07 o 
  -2   8   2      143.67      149.65     11.41 o 
  -1   8   2        3.13        2.82      2.01 o 
   0   8   2       59.86       53.62      3.28 o 
   1   8   2       31.10       37.39      9.04 o 
   2   8   2       13.95       15.20      2.61 o 
   3   8   2      134.06      120.91      4.62 o 
   4   8   2       54.54       61.63      3.94 o 
   5   8   2      126.46      118.10      4.74 o 
   6   8   2      117.01      119.86      6.99 o 
   7   8   2       12.22       11.49      3.78 o 
  -4   9   2        7.08        2.17      2.97 o 
  -3   9   2        1.77        2.69      1.76 o 
  -2   9   2        2.87        1.95      1.69 o 
  -1   9   2        0.02        0.96      1.25 o 
   0   9   2       24.07       23.10      3.90 o 
   1   9   2       34.25       35.95      3.18 o 
   2   9   2      130.46      131.82      5.54 o 
   3   9   2       12.11       13.49      2.30 o 
   4   9   2        2.83        1.71      1.76 o 
   5   9   2        2.30        0.67      1.73 o 
   6   9   2        4.76        2.81      2.97 o 
  -2  10   2       51.18       57.52      6.27 o 
  -1  10   2       11.64       13.07      3.17 o 
   0  10   2       14.29       17.01      2.66 o 
   1  10   2        9.11       14.29      2.50 o 
   2  10   2        0.23        0.13      1.50 o 
   3  10   2        0.05        0.80      1.62 o 
   4  10   2       28.84       32.18      3.44 o 
  -1  -9   3        1.66        3.00      2.04 o 
   0  -9   3       38.13       39.20      4.74 o 
   1  -9   3        4.93        5.22      2.41 o 
  -3  -8   3        1.70        2.66      1.92 o 
  -2  -8   3        0.06        0.22      1.65 o 
  -1  -8   3        5.98        4.46      2.04 o 
   0  -8   3        0.32        3.15      1.75 o 
   1  -8   3        0.89        0.00      1.28 o 
   2  -8   3       34.30       29.44      3.16 o 
   3  -8   3        0.17        0.48      1.73 o 
   4  -8   3        0.49        2.35      1.68 o 
  -5  -7   3       33.06       41.09      4.09 o 
  -4  -7   3        5.27        3.36      2.07 o 
  -3  -7   3       15.83       17.63      2.09 o 
  -2  -7   3       87.74       96.00      3.62 o 
  -1  -7   3        9.10       12.34      1.68 o 
   0  -7   3       26.40       19.73      2.48 o 
   1  -7   3        1.85        3.81      2.85 o 
   2  -7   3       26.24       21.35      3.98 o 
   3  -7   3       42.14       50.65      7.11 o 
   4  -7   3        1.68        2.16      1.52 o 
   5  -7   3       15.61       15.82      4.10 o 
  -6  -6   3       16.60       18.51      3.15 o 
  -5  -6   3        3.27        1.12      1.76 o 
  -4  -6   3       46.23       41.49      3.61 o 
  -3  -6   3        6.77       10.05      2.97 o 
  -2  -6   3      143.42      138.32      4.03 o 
  -1  -6   3       84.62       82.07      3.06 o 
   0  -6   3        0.66        0.00      0.82 o 
   1  -6   3       65.75       61.08      2.53 o 
   2  -6   3        0.41        0.10      0.84 o 
   3  -6   3        4.82        9.06      3.17 o 
   4  -6   3       70.45       73.89      4.14 o 
   5  -6   3       23.13       23.72      7.95 o 
   6  -6   3       50.82       34.22      4.66 o 
  -6  -5   3       17.36       19.15      3.00 o 
  -5  -5   3        0.25        0.00      1.47 o 
  -4  -5   3        5.77        5.93      1.84 o 
  -3  -5   3        0.18        0.00      0.93 o 
  -2  -5   3      220.14      224.22      7.75 o 
  -1  -5   3       23.68       22.92      4.61 o 
   0  -5   3      101.03      101.51      3.05 o 
   1  -5   3        5.42        6.04      2.33 o 
   2  -5   3      191.35      197.02      4.11 o 
   3  -5   3       89.77       91.08      2.88 o 
   4  -5   3      353.64      372.46      6.11 o 
   5  -5   3        5.24        5.34      2.09 o 
   6  -5   3      122.77      111.82      6.67 o 
  -7  -4   3        2.56        4.36      2.04 o 
  -6  -4   3       16.99       18.39      2.81 o 
  -5  -4   3       59.79       54.74      3.62 o 
  -4  -4   3      106.65      100.04      5.46 o 
  -3  -4   3        6.60        9.22      1.49 o 
  -2  -4   3        5.35        7.57      1.20 o 
  -1  -4   3        1.59        1.51      0.76 o 
   0  -4   3      112.65      117.64      3.02 o 
   1  -4   3      177.83      184.56      4.70 o 
   2  -4   3      186.60      193.16      3.77 o 
   3  -4   3       11.75       13.86      1.49 o 
   4  -4   3        5.84        4.41      1.01 o 
   5  -4   3       64.22       62.35      2.56 o 
   6  -4   3      122.36      134.76      8.56 o 
   7  -4   3       79.25       84.11      5.78 o 
  -7  -3   3        1.44        0.00      1.53 o 
  -6  -3   3       64.06       62.76      7.23 o 
  -5  -3   3       72.10       64.15      3.61 o 
  -4  -3   3       39.52       38.22      6.47 o 
  -3  -3   3      276.21      275.39      4.81 o 
  -2  -3   3      132.43      125.69      3.08 o 
  -1  -3   3      227.14      236.14      5.86 o 
   0  -3   3       17.80       21.68      1.39 o 
   1  -3   3      185.35      182.97      4.21 o 
   2  -3   3        0.48        0.00      0.51 o 
   3  -3   3      329.42      358.12      5.02 o 
   4  -3   3        4.34        5.79      0.90 o 
   5  -3   3       50.79       50.58      2.16 o 
   6  -3   3        1.32        0.78      1.37 o 
   7  -3   3       21.15       18.64      3.37 o 
   8  -3   3        0.01        3.05      2.17 o 
  -8  -2   3       13.83       14.42      4.10 o 
  -7  -2   3        4.92        4.22      1.99 o 
  -6  -2   3        7.53       10.27      2.16 o 
  -5  -2   3       27.65       24.49      4.38 o 
  -4  -2   3       86.52       86.12      4.82 o 
  -3  -2   3      136.90      135.65      3.12 o 
  -2  -2   3        7.18        7.91      0.93 o 
  -1  -2   3      666.47      678.00      7.14 o 
   0  -2   3       34.74       33.83      1.80 o 
   1  -2   3      314.84      296.10      4.94 o 
   2  -2   3      112.49      107.87      2.33 o 
   3  -2   3       93.76      105.07      2.40 o 
   4  -2   3        4.59        3.26      0.88 o 
   5  -2   3       14.79       17.54      1.39 o 
   6  -2   3       24.65       26.27      2.36 o 
   7  -2   3        6.06        5.86      2.33 o 
   8  -2   3        0.47        1.37      2.09 o 
   9  -2   3       22.59       20.57      4.18 o 
  -8  -1   3       60.57       52.30      6.35 o 
  -7  -1   3       28.53       29.55      3.29 o 
  -6  -1   3      167.15      161.55      8.68 o 
  -5  -1   3        0.11        0.24      1.53 o 
  -4  -1   3        0.10        0.00      1.12 o 
  -3  -1   3      492.92      466.63      9.83 o 
  -2  -1   3      104.59      110.43      4.83 o 
  -1  -1   3      954.16      968.07      8.75 o 
   0  -1   3      230.22      225.40      3.27 o 
   1  -1   3     2533.76     2451.82     20.63 o 
   2  -1   3        2.62        1.62      0.47 o 
   3  -1   3      171.33      178.28      2.87 o 
   4  -1   3      616.94      623.30      6.61 o 
   5  -1   3      125.08      129.77      2.99 o 
   6  -1   3       80.88       82.29      3.37 o 
   7  -1   3      136.17      129.34      6.67 o 
   8  -1   3       79.70       76.40      5.70 o 
   9  -1   3        0.54        1.53      2.49 o 
  -8   0   3      229.32      229.04     11.41 o 
  -7   0   3       70.40       70.00      4.94 o 
  -6   0   3       53.04       57.24      7.11 o 
  -5   0   3      522.23      521.34     10.16 o 
  -4   0   3       23.23       24.87      3.37 o 
  -3   0   3      324.05      333.07      4.45 o 
  -2   0   3        0.84        1.32      0.53 o 
  -1   0   3       81.87       78.37      1.95 o 
   0   0   3     1273.60     1233.38      9.58 o 
   1   0   3      296.61      278.15      3.14 o 
   2   0   3     4264.45     4012.90     31.34 o 
   3   0   3      103.61      110.22      2.01 o 
   4   0   3      227.23      231.22      3.49 o 
   5   0   3       29.11       27.72      1.46 o 
   6   0   3       12.40       19.25      1.93 o 
   7   0   3        0.47        0.00      1.61 o 
   8   0   3       66.93       64.91      5.38 o 
   9   0   3       24.67       23.54      4.26 o 
  -8   1   3       23.61       21.79      4.30 o 
  -7   1   3        0.29        0.82      1.57 o 
  -6   1   3       40.75       42.82      3.59 o 
  -5   1   3        3.87        2.81      1.38 o 
  -4   1   3      134.00      128.67      4.42 o 
  -3   1   3      182.60      177.71      2.87 o 
  -2   1   3      583.03      598.67      8.38 o 
  -1   1   3        1.55        2.17      0.50 o 
   0   1   3      681.73      636.97      5.84 o 
   1   1   3     1191.87     1112.57      8.34 o 
   2   1   3     1173.35     1116.27     10.88 o 
   3   1   3        2.68        2.55      0.71 o 
   4   1   3      147.03      133.93      2.48 o 
   5   1   3        9.48        8.84      0.97 o 
   6   1   3        4.25        3.85      2.17 o 
   7   1   3       52.56       57.76      4.66 o 
   8   1   3       11.20       11.65      3.05 o 
   9   1   3        0.38        2.89      2.57 o 
  -8   2   3        2.44        0.72      2.97 o 
  -7   2   3       11.51       10.18      2.33 o 
  -6   2   3       17.60       12.28      4.50 o 
  -5   2   3        8.06        7.07      1.64 o 
  -4   2   3       80.95       78.39      4.30 o 
  -3   2   3       68.94       72.75      2.60 o 
  -2   2   3       12.66        9.37      0.83 o 
  -1   2   3     1130.76     1159.75     12.66 o 
   0   2   3     1767.61     1634.96     11.97 o 
   1   2   3       20.90       22.90      0.94 o 
   2   2   3     3390.13     3364.30     28.43 o 
   3   2   3      135.31      134.58      2.06 o 
   4   2   3        8.39        9.14      1.04 o 
   5   2   3        0.17        0.97      0.55 o 
   6   2   3        5.25        6.22      1.20 o 
   7   2   3      239.21      238.99      9.32 o 
   8   2   3       49.82       44.34      4.90 o 
   9   2   3       14.43       14.94      3.78 o 
  -7   3   3        2.62        0.64      2.49 o 
  -6   3   3       70.50       69.73      6.11 o 
  -5   3   3       20.86       24.75      2.73 o 
  -4   3   3       37.44       37.08      2.58 o 
  -3   3   3        4.88        2.80      0.72 o 
  -2   3   3      154.24      175.73      3.04 o 
  -1   3   3      143.72      149.59      2.48 o 
   0   3   3       30.80       37.53      1.67 o 
   1   3   3      684.30      700.66      7.46 o 
   2   3   3       21.33       24.01      1.78 o 
   3   3   3       43.30       41.97      1.35 o 
   4   3   3      703.13      737.36      7.06 o 
   5   3   3      163.85      173.66      3.22 o 
   6   3   3       26.73       27.49      1.99 o 
   7   3   3        4.28        4.58      2.17 o 
   8   3   3       25.06       26.51      4.18 o 
   9   3   3       35.25       36.87      5.30 o 
  -7   4   3       21.30       15.34      4.42 o 
  -6   4   3        5.85        3.29      2.73 o 
  -5   4   3        1.96        2.49      2.41 o 
  -4   4   3       42.07       37.84      4.50 o 
  -3   4   3       73.51       80.38      5.18 o 
  -2   4   3      350.04      344.03      8.30 o 
  -1   4   3      288.13      295.20      5.46 o 
   0   4   3       65.27       71.54      2.47 o 
   1   4   3       83.09       80.42      1.62 o 
   2   4   3      136.90      145.81      3.01 o 
   3   4   3      399.20      423.89      5.00 o 
   4   4   3       78.80       90.17      2.32 o 
   5   4   3        1.05        0.02      0.66 o 
   6   4   3       31.27       39.14      2.39 o 
   7   4   3        0.61        0.00      1.77 o 
   8   4   3       28.80       21.53      4.10 o 
   9   4   3        0.06        3.13      2.89 o 
  -7   5   3        0.05        2.81      3.13 o 
  -6   5   3       27.80       28.04      4.98 o 
  -5   5   3       32.95       43.06      5.54 o 
  -4   5   3       16.54       14.70      3.37 o 
  -3   5   3      369.58      372.18      7.22 o 
  -2   5   3      188.18      180.12      4.72 o 
  -1   5   3       27.62       25.59      5.14 o 
   0   5   3      116.33      132.56      3.75 o 
   1   5   3       13.83       18.50      1.61 o 
   2   5   3       32.10       33.91      1.42 o 
   3   5   3       15.17       13.12      1.12 o 
   4   5   3       15.28       16.26      1.33 o 
   5   5   3        4.74        7.28      1.10 o 
   6   5   3      177.17      172.67      5.66 o 
   7   5   3      102.79      100.90      6.59 o 
   8   5   3       28.21       30.37      4.66 o 
   9   5   3        1.25        0.00      2.73 o 
  -6   6   3        7.01        6.35      3.53 o 
  -5   6   3        5.82        9.24      3.37 o 
  -4   6   3       18.04       20.32      4.02 o 
  -3   6   3       78.80       71.32      3.44 o 
  -2   6   3      287.75      296.05     10.76 o 
  -1   6   3        6.82       10.59      3.01 o 
   0   6   3      118.97      114.43      3.77 o 
   1   6   3       80.73       85.45      3.17 o 
   2   6   3      259.89      241.89      5.31 o 
   3   6   3      119.01      121.34      2.96 o 
   4   6   3       11.13       10.45      1.28 o 
   5   6   3        0.30        1.36      1.23 o 
   6   6   3        0.48        0.00      1.23 o 
   7   6   3       42.51       43.70      5.06 o 
   8   6   3       40.95       34.22      5.06 o 
   9   6   3        6.21        3.13      3.70 o 
  -5   7   3       12.59        9.40      3.70 o 
  -4   7   3       23.99       18.24      4.02 o 
  -3   7   3      120.60      129.60      5.42 o 
  -2   7   3       96.66       86.71      3.95 o 
  -1   7   3      117.76      119.78      4.40 o 
   0   7   3       80.08       85.07      3.60 o 
   1   7   3       90.14       97.77      3.75 o 
   2   7   3       86.07       84.74      3.48 o 
   3   7   3      437.17      420.91      8.68 o 
   4   7   3        2.13        1.73      1.31 o 
   5   7   3       68.19       75.59      3.98 o 
   6   7   3      113.70      118.80      4.76 o 
   7   7   3       44.23       53.18      5.86 o 
   8   7   3       22.87       22.49      4.66 o 
  -5   8   3       12.55       17.27      4.74 o 
  -4   8   3        3.44        4.02      2.73 o 
  -3   8   3        0.00        0.86      1.45 o 
  -2   8   3        2.56        5.63      1.79 o 
  -1   8   3       15.88       14.75      2.25 o 
   0   8   3        2.10        3.20      1.37 o 
   1   8   3      116.21      106.96      4.42 o 
   2   8   3       78.31       80.28      5.10 o 
   3   8   3        0.33        0.00      1.16 o 
   4   8   3      346.75      332.19      7.61 o 
   5   8   3       38.72       35.98      3.82 o 
   6   8   3        1.98        0.64      2.33 o 
  -3   9   3        6.50        6.61      2.81 o 
  -2   9   3       51.23       47.02      5.70 o 
  -1   9   3        0.27        0.00      2.21 o 
   0   9   3        0.10        0.00      1.27 o 
   1   9   3       31.14       24.18      2.93 o 
   2   9   3       12.46        8.98      2.04 o 
   3   9   3       43.83       40.37      5.66 o 
   4   9   3       40.15       34.72      3.20 o 
   5   9   3        2.09        3.50      1.87 o 
  -2  10   3        4.09        6.55      2.25 o 
  -1  10   3       10.56        8.88      2.30 o 
   0  10   3       17.73       13.35      2.47 o 
   1  10   3       10.68       15.46      3.41 o 
   2  10   3       13.04       17.75      2.63 o 
   3  10   3       13.00       15.47      3.25 o 
   4  10   3        5.29        9.54      2.30 o 
   5  10   3        0.31        0.00      1.78 o 
  -2  -8   4       45.98       47.49      4.07 o 
  -1  -8   4        6.43        5.79      2.12 o 
   0  -8   4       30.18       37.43      3.72 o 
   1  -8   4        2.03        1.32      1.69 o 
   2  -8   4        0.00        0.00      1.48 o 
   3  -8   4        1.15        3.29      2.29 o 
  -4  -7   4       10.11       12.65      2.75 o 
  -3  -7   4       25.44       24.60      2.48 o 
  -2  -7   4        2.84        4.79      1.59 o 
  -1  -7   4       53.33       59.35      3.44 o 
   0  -7   4        1.61        2.06      1.67 o 
   1  -7   4       11.29       10.64      3.21 o 
   2  -7   4       21.35       28.28      3.00 o 
   3  -7   4        4.53        3.12      1.58 o 
   4  -7   4        1.07        0.81      1.77 o 
   5  -7   4        4.65        4.86      1.91 o 
  -5  -6   4       10.14       18.90      3.29 o 
  -4  -6   4        2.60        3.27      2.01 o 
  -3  -6   4       19.71       18.89      2.82 o 
  -2  -6   4       68.58       72.85      3.17 o 
  -1  -6   4       18.29       20.69      3.12 o 
   0  -6   4      247.58      249.44      5.39 o 
   1  -6   4       50.18       48.45      3.41 o 
   2  -6   4      250.84      234.40      5.06 o 
   3  -6   4        5.76       14.52      3.74 o 
   4  -6   4      119.41      116.30      4.79 o 
   5  -6   4        6.57        6.20      1.82 o 
   6  -6   4        0.08        0.48      2.33 o 
  -6  -5   4        3.67        6.71      2.39 o 
  -5  -5   4       36.62       31.85      3.46 o 
  -4  -5   4       24.44       26.83      3.04 o 
  -3  -5   4        0.45        0.00      0.94 o 
  -2  -5   4        6.47        5.03      1.31 o 
  -1  -5   4       94.38       92.79      3.18 o 
   0  -5   4        1.43        0.49      0.88 o 
   1  -5   4       51.97       48.31      4.34 o 
   2  -5   4      236.04      244.55      4.86 o 
   3  -5   4        9.49       11.00      1.41 o 
   4  -5   4       57.76       53.76      2.53 o 
   5  -5   4        0.74        0.74      1.01 o 
   6  -5   4       30.89       35.19      4.50 o 
  -6  -4   4        5.10        6.73      2.36 o 
  -5  -4   4        2.56        2.32      1.75 o 
  -4  -4   4       92.99       98.12      4.49 o 
  -3  -4   4        6.29       10.60      1.48 o 
  -2  -4   4      283.10      284.00      5.42 o 
  -1  -4   4      209.37      204.29      4.38 o 
   0  -4   4      391.78      380.72      5.94 o 
   1  -4   4       45.20       43.63      2.50 o 
   2  -4   4       88.64       79.52      2.61 o 
   3  -4   4       74.55       77.95      3.49 o 
   4  -4   4      126.14      125.32      3.40 o 
   5  -4   4        0.26        0.50      0.93 o 
   6  -4   4       10.00       14.39      3.94 o 
   7  -4   4        1.24        3.70      2.49 o 
  -7  -3   4        5.68        5.71      2.18 o 
  -6  -3   4       35.91       42.24      3.82 o 
  -5  -3   4       23.93       30.05      5.50 o 
  -4  -3   4        3.18        1.08      1.25 o 
  -3  -3   4        0.42        1.04      0.85 o 
  -2  -3   4        7.66       11.53      1.31 o 
  -1  -3   4        3.72        3.28      1.13 o 
   0  -3   4        1.11        0.16      0.60 o 
   1  -3   4       78.70       73.59      2.36 o 
   2  -3   4        0.47        3.10      0.81 o 
   3  -3   4        3.91        5.15      0.98 o 
   4  -3   4      260.45      261.36      4.61 o 
   5  -3   4      254.09      260.53      4.88 o 
   6  -3   4       40.97       39.65      2.87 o 
   7  -3   4      128.46      130.78      6.99 o 
   8  -3   4       55.40       64.67      5.94 o 
  -7  -2   4        0.28        0.98      1.69 o 
  -6  -2   4       46.31       47.85      3.89 o 
  -5  -2   4       53.48       54.27      3.59 o 
  -4  -2   4       10.96       12.45      2.02 o 
  -3  -2   4        1.79        3.30      0.93 o 
  -2  -2   4        0.89        1.15      0.72 o 
  -1  -2   4        0.55        0.52      0.62 o 
   0  -2   4       64.53       61.01      2.21 o 
   1  -2   4      485.65      474.98      5.78 o 
   2  -2   4       39.06       47.35      1.74 o 
   3  -2   4       68.38       81.63      2.24 o 
   4  -2   4      881.81      899.24     13.75 o 
   5  -2   4       27.84       26.54      1.67 o 
   6  -2   4       46.59       47.69      2.84 o 
   7  -2   4        5.51        2.57      2.17 o 
   8  -2   4        5.01        5.14      2.65 o 
   9  -2   4       10.32       16.95      4.02 o 
  -7  -1   4       29.68       25.57      3.38 o 
  -6  -1   4       39.65       35.85      3.43 o 
  -5  -1   4       81.96       78.10      6.27 o 
  -4  -1   4        0.09        0.86      1.11 o 
  -3  -1   4       87.18       84.27      3.53 o 
  -2  -1   4       39.34       40.02      1.78 o 
  -1  -1   4      122.76      123.57      4.25 o 
   0  -1   4     1078.02     1083.07      9.66 o 
   1  -1   4       34.79       39.19      1.48 o 
   2  -1   4        4.94       10.41      1.89 o 
   3  -1   4       55.12       55.86      1.67 o 
   4  -1   4       30.12       22.25      1.76 o 
   5  -1   4        9.94        8.30      1.05 o 
   6  -1   4      142.03      142.19      4.40 o 
   7  -1   4       45.78       52.14      4.58 o 
   8  -1   4       55.32       66.36      5.46 o 
   9  -1   4       15.99       16.87      3.78 o 
  -7   0   4        8.32        7.23      3.21 o 
  -6   0   4        6.98        9.03      2.24 o 
  -5   0   4       51.32       50.07      4.58 o 
  -4   0   4       19.07       15.88      2.17 o 
  -3   0   4      114.25      117.62      4.20 o 
  -2   0   4      141.36      135.55      3.01 o 
  -1   0   4       38.92       44.06      2.73 o 
   0   0   4      110.19      108.53      2.33 o 
   1   0   4      470.40      454.28      7.31 o 
   2   0   4      400.13      410.12      8.59 o 
   3   0   4      255.54      256.70      3.27 o 
   4   0   4      186.09      203.08      3.22 o 
   5   0   4        0.02        0.69      0.63 o 
   6   0   4        0.80        0.00      1.04 o 
   7   0   4       21.17       15.58      2.97 o 
   8   0   4        1.71        3.61      2.49 o 
   9   0   4       12.59       14.14      3.78 o 
  -7   1   4       69.68       77.92      4.82 o 
  -6   1   4        0.12        2.34      1.62 o 
  -5   1   4       81.90       86.23      4.22 o 
  -4   1   4       46.51       48.75      3.00 o 
  -3   1   4       84.13       84.57      3.48 o 
  -2   1   4       17.15       17.06      1.23 o 
  -1   1   4      712.74      692.96      7.16 o 
   0   1   4      140.10      141.34      2.65 o 
   1   1   4        6.96        9.84      0.78 o 
   2   1   4      399.00      402.71      5.89 o 
   3   1   4       30.90       46.84      6.59 o 
   4   1   4       16.45       18.36      1.15 o 
   5   1   4       43.32       47.92      2.36 o 
   6   1   4      214.54      225.81      5.35 o 
   7   1   4      127.82      121.62      6.51 o 
   8   1   4        9.25       10.68      3.13 o 
   9   1   4        1.67        4.74      2.65 o 
  -7   2   4        0.14        0.42      1.73 o 
  -6   2   4        0.54        2.41      2.17 o 
  -5   2   4       45.94       54.54      3.61 o 
  -4   2   4        0.54        0.36      0.97 o 
  -3   2   4      270.42      280.93      6.29 o 
  -2   2   4        9.51       11.28      0.99 o 
  -1   2   4      265.35      291.39      6.27 o 
   0   2   4      237.26      246.84      3.54 o 
   1   2   4        5.83        6.67      0.68 o 
   2   2   4     1171.66     1202.01      9.25 o 
   3   2   4       44.85       52.94      2.15 o 
   4   2   4      163.50      163.76      4.00 o 
   5   2   4      479.97      493.23      7.78 o 
   6   2   4        7.97        7.87      2.17 o 
   7   2   4       34.15       34.14      4.10 o 
   8   2   4       18.11       14.70      3.45 o 
   9   2   4        2.69        5.14      2.81 o 
  10   2   4        2.88        6.19      3.37 o 
  -7   3   4        5.56        2.49      2.73 o 
  -6   3   4       19.20       20.73      4.50 o 
  -5   3   4        3.37        1.93      2.09 o 
  -4   3   4        9.19       11.76      4.62 o 
  -3   3   4       12.67       12.30      1.63 o 
  -2   3   4      140.69      146.95      3.00 o 
  -1   3   4        0.20        0.00      0.43 o 
   0   3   4      270.25      295.83      5.14 o 
   1   3   4       43.27       51.39      2.11 o 
   2   3   4      577.68      631.91      5.95 o 
   3   3   4      309.18      323.15      3.74 o 
   4   3   4      322.09      364.06      4.27 o 
   5   3   4       26.73       35.21      2.17 o 
   6   3   4       59.37       64.29      2.89 o 
   7   3   4        0.30        0.00      1.77 o 
   8   3   4       31.59       30.53      4.34 o 
   9   3   4       26.99       31.57      4.82 o 
  -7   4   4        0.70        1.37      2.65 o 
  -6   4   4       25.50       40.41      6.11 o 
  -5   4   4        0.01        0.00      1.29 o 
  -4   4   4       29.05       30.69      4.34 o 
  -3   4   4        0.25        0.76      0.90 o 
  -2   4   4        5.26        5.41      1.23 o 
  -1   4   4      671.92      691.14      6.76 o 
   0   4   4       18.45       19.61      0.88 o 
   1   4   4        1.61        2.05      0.53 o 
   2   4   4      179.90      208.18      3.08 o 
   3   4   4        2.84        2.40      0.76 o 
   4   4   4       16.40       11.14      1.02 o 
   5   4   4       12.03       10.98      1.50 o 
   6   4   4       31.88       32.40      4.90 o 
   7   4   4       59.89       60.57      4.98 o 
   8   4   4        7.93        6.43      2.81 o 
   9   4   4        0.62        0.00      2.25 o 
  -6   5   4       16.96       16.87      4.66 o 
  -5   5   4       25.21       27.71      4.82 o 
  -4   5   4      150.46      151.03      8.27 o 
  -3   5   4      122.06      103.61      8.76 o 
  -2   5   4      153.79      166.64      4.69 o 
  -1   5   4        2.61        5.65      1.25 o 
   0   5   4       83.60       86.81      3.12 o 
   1   5   4      863.41      897.41     10.97 o 
   2   5   4       17.14       18.96      1.32 o 
   3   5   4      537.10      551.17      6.93 o 
   4   5   4      150.15      161.99      6.47 o 
   5   5   4        1.37        0.00      0.91 o 
   6   5   4      112.00      102.29      3.87 o 
   7   5   4       65.84       63.22      5.22 o 
   8   5   4        0.58        1.04      2.17 o 
   9   5   4        5.33        7.39      3.45 o 
  -6   6   4        0.01        0.00      2.73 o 
  -5   6   4        3.29        6.91      3.45 o 
  -4   6   4        0.81        0.00      1.61 o 
  -3   6   4        1.46        1.44      1.89 o 
  -2   6   4       24.81       30.32      2.55 o 
  -1   6   4        0.03        0.55      0.93 o 
   0   6   4       98.67      108.06      9.20 o 
   1   6   4      154.12      149.50      6.87 o 
   2   6   4       19.07       25.02      1.98 o 
   3   6   4      222.95      223.24      3.93 o 
   4   6   4       53.13       52.20      2.10 o 
   5   6   4        5.66        7.06      1.32 o 
   6   6   4       23.13       20.60      2.33 o 
   7   6   4       46.01       37.52      4.58 o 
   8   6   4        0.06        1.45      2.49 o 
   9   6   4        8.75        7.39      3.61 o 
  -5   7   4        0.12        0.00      2.57 o 
  -4   7   4       41.77       55.11      6.27 o 
  -3   7   4       38.03       33.30      4.86 o 
  -2   7   4       50.27       48.16      4.90 o 
  -1   7   4       73.91       78.03      3.69 o 
   0   7   4       80.69       80.10      6.47 o 
   1   7   4       27.44       30.81      2.46 o 
   2   7   4      263.73      258.96      6.02 o 
   3   7   4        5.02        4.02      1.33 o 
   4   7   4      231.24      225.89      5.60 o 
   5   7   4      121.62      122.34      8.35 o 
   6   7   4        0.15        0.88      1.47 o 
   7   7   4       10.96        9.32      3.29 o 
   8   7   4       51.87       51.17      6.11 o 
  -4   8   4       30.73       37.84      5.70 o 
  -3   8   4       22.66       32.45      5.06 o 
  -2   8   4       11.21       13.33      2.30 o 
  -1   8   4      330.10      312.75      7.72 o 
   0   8   4      301.44      290.90      7.27 o 
   1   8   4      168.87      155.71      8.64 o 
   2   8   4      123.05      118.47      5.70 o 
   3   8   4       12.90       11.97      1.93 o 
   4   8   4      114.78      116.00      4.39 o 
   5   8   4        3.74        5.06      2.73 o 
   6   8   4       82.09       82.58      5.94 o 
  -3   9   4        0.09        1.04      2.41 o 
  -2   9   4        1.11        0.00      1.33 o 
  -1   9   4        2.67        3.18      1.52 o 
   0   9   4        1.51        4.20      1.70 o 
   1   9   4        9.33       10.87      2.09 o 
   2   9   4       87.78       71.66      3.80 o 
   3   9   4       24.09       32.06      3.70 o 
   4   9   4        0.01        0.54      1.40 o 
   5   9   4       18.68       15.58      3.70 o 
   6   9   4        5.48        7.31      3.13 o 
  -2  10   4       20.13       17.55      2.79 o 
  -1  10   4        0.00        0.00      1.48 o 
   0  10   4        9.67       12.39      3.01 o 
   1  10   4        3.95        4.66      1.74 o 
   2  10   4        0.71        0.50      1.69 o 
   3  10   4       21.07       22.13      5.06 o 
   4  10   4       16.93       22.12      3.01 o 
   5  10   4        2.43        6.19      3.29 o 
   1  -8   5        5.23        4.63      2.81 o 
  -3  -7   5        5.96        3.58      2.16 o 
  -2  -7   5        5.89        6.32      1.81 o 
  -1  -7   5        0.02        0.33      1.28 o 
   0  -7   5        0.77        4.28      1.93 o 
   1  -7   5        0.08        1.13      1.62 o 
   2  -7   5        0.73        1.63      1.53 o 
   3  -7   5       26.44       26.90      8.52 o 
   4  -7   5        0.23        3.98      1.87 o 
  -4  -6   5        5.87        8.04      2.58 o 
  -3  -6   5        9.99       16.35      4.90 o 
  -2  -6   5       57.61       55.34      6.08 o 
  -1  -6   5       41.16       44.15      3.57 o 
   0  -6   5      102.05       92.48      3.50 o 
   1  -6   5        0.47        2.76      1.25 o 
   2  -6   5       60.35       64.71      2.88 o 
   3  -6   5        7.00        7.62      1.55 o 
   4  -6   5        5.81        6.30      1.85 o 
   5  -6   5       20.07       15.83      3.86 o 
   6  -6   5        2.13        3.78      2.81 o 
  -5  -5   5        5.81        8.22      3.94 o 
  -4  -5   5       46.37       51.48      9.92 o 
  -3  -5   5        1.06        1.47      3.09 o 
  -2  -5   5      168.96      161.97      4.57 o 
  -1  -5   5       48.87       52.50      2.73 o 
   0  -5   5      470.36      487.31      8.37 o 
   1  -5   5       79.58       73.44      3.69 o 
   2  -5   5      154.21      147.85      3.99 o 
   3  -5   5        2.15        0.31      0.96 o 
   4  -5   5       16.54       19.75      1.88 o 
   5  -5   5        5.87        5.11      1.81 o 
   6  -5   5        0.27        0.00      2.17 o 
  -6  -4   5        0.09        0.84      2.81 o 
  -5  -4   5        1.01        0.68      1.76 o 
  -4  -4   5       27.90       30.88      3.22 o 
  -3  -4   5        0.04        0.95      1.44 o 
  -2  -4   5        8.29        4.29      1.29 o 
  -1  -4   5       64.09       65.20      3.72 o 
   0  -4   5        3.80        5.11      1.37 o 
   1  -4   5      163.51      162.96      4.87 o 
   2  -4   5      123.78      126.79      3.47 o 
   3  -4   5       17.49       23.15      1.80 o 
   4  -4   5      108.12      109.40      3.30 o 
   5  -4   5       14.32       17.31      3.78 o 
   6  -4   5        0.24        0.00      1.23 o 
   7  -4   5       30.69       30.85      4.42 o 
   8  -4   5       23.60       26.27      4.58 o 
  -6  -3   5        8.39       10.34      2.62 o 
  -5  -3   5        0.44        0.20      1.39 o 
  -4  -3   5        7.05        9.24      2.07 o 
  -3  -3   5      155.96      159.83      5.41 o 
  -2  -3   5       42.14       42.69      2.33 o 
  -1  -3   5       93.69      104.32      3.16 o 
   0  -3   5       80.81       80.33      2.80 o 
   1  -3   5        0.00        1.04      0.76 o 
   2  -3   5        7.55        9.07      1.15 o 
   3  -3   5       85.61       79.47      2.60 o 
   4  -3   5        0.33        0.00      0.67 o 
   5  -3   5        8.17        7.28      1.85 o 
   6  -3   5      158.94      170.54      5.46 o 
   7  -3   5       15.30       11.65      3.05 o 
   8  -3   5       33.51       29.32      4.42 o 
  -6  -2   5        8.06        7.64      2.32 o 
  -5  -2   5        2.82        6.11      1.94 o 
  -4  -2   5        6.01        2.62      1.69 o 
  -3  -2   5       17.96       13.72      2.89 o 
  -2  -2   5       46.15       51.70      2.27 o 
  -1  -2   5       80.40       81.04      2.63 o 
   0  -2   5      422.80      425.37      5.99 o 
   1  -2   5      459.00      466.11      6.14 o 
   2  -2   5        0.02        0.28      0.77 o 
   3  -2   5       75.33       77.97      2.85 o 
   4  -2   5        4.18        4.34      0.89 o 
   5  -2   5       77.04       78.68      3.47 o 
   6  -2   5       12.55        9.00      1.75 o 
   7  -2   5       30.10       33.02      4.02 o 
   8  -2   5       37.76       44.75      4.98 o 
   9  -2   5        8.93        9.96      3.61 o 
  -7  -1   5       19.46       19.40      3.04 o 
  -6  -1   5        1.66        3.54      1.79 o 
  -5  -1   5        1.70        4.64      1.74 o 
  -4  -1   5       24.22       25.54      2.70 o 
  -3  -1   5       48.12       42.33      4.54 o 
  -2  -1   5      444.11      434.55      6.28 o 
  -1  -1   5       83.78       77.06      2.42 o 
   0  -1   5      273.75      298.87      4.65 o 
   1  -1   5      347.86      335.83      7.26 o 
   2  -1   5     1455.09     1484.10     15.78 o 
   3  -1   5      315.78      316.02      4.43 o 
   4  -1   5      326.04      350.40      7.51 o 
   5  -1   5       25.48       22.44      2.04 o 
   6  -1   5        2.88        3.26      1.33 o 
   7  -1   5        8.81       11.65      2.81 o 
   8  -1   5       39.15       43.22      4.98 o 
   9  -1   5       70.12       71.26      6.67 o 
  -7   0   5        3.13        0.16      2.73 o 
  -6   0   5        2.25        4.34      2.73 o 
  -5   0   5        9.44        9.08      2.81 o 
  -4   0   5       32.22       29.25      7.55 o 
  -3   0   5       49.83       48.20      3.01 o 
  -2   0   5       55.60       56.89      2.64 o 
  -1   0   5      286.88      271.56      4.47 o 
   0   0   5        0.23        0.92      0.67 o 
   1   0   5      614.38      623.42      8.68 o 
   2   0   5      118.46      126.48      4.67 o 
   3   0   5       13.07       10.17      1.05 o 
   4   0   5      208.01      219.60      5.06 o 
   5   0   5       10.71       11.45      1.53 o 
   6   0   5       55.40       58.57      2.98 o 
   7   0   5       23.74       20.97      3.45 o 
   8   0   5       28.76       32.45      4.34 o 
   9   0   5        0.29        0.00      1.61 o 
  -7   1   5        3.50        1.92      1.95 o 
  -6   1   5        0.46        0.59      1.58 o 
  -5   1   5      147.50      156.06      5.97 o 
  -4   1   5        0.12        0.62      1.12 o 
  -3   1   5       83.52       80.03      8.76 o 
  -2   1   5      134.28      118.97      3.06 o 
  -1   1   5      486.48      453.62      5.98 o 
   0   1   5      185.40      169.60      3.27 o 
   1   1   5       89.69       90.62      4.34 o 
   2   1   5        3.00        2.35      0.51 o 
   3   1   5      421.16      402.81      8.72 o 
   4   1   5        0.02        0.76      0.80 o 
   5   1   5       96.26       93.54      5.06 o 
   6   1   5        9.93        7.06      2.17 o 
   7   1   5        1.17        4.74      2.25 o 
   8   1   5        4.46        0.00      1.85 o 
   9   1   5       24.84       26.03      4.50 o 
  -7   2   5        2.91        0.88      2.81 o 
  -6   2   5        0.01        0.00      1.29 o 
  -5   2   5       42.09       47.27      3.62 o 
  -4   2   5        4.45        7.21      1.74 o 
  -3   2   5        0.82        0.00      0.85 o 
  -2   2   5      142.33      131.57      4.15 o 
  -1   2   5        2.53        1.98      0.69 o 
   0   2   5       81.09       74.77      2.14 o 
   1   2   5      643.46      664.36      6.66 o 
   2   2   5      749.83      751.82      6.89 o 
   3   2   5      161.23      172.69      4.70 o 
   4   2   5     1813.83     1860.92     18.57 o 
   5   2   5       18.27       17.54      1.76 o 
   6   2   5       74.50       72.58      3.24 o 
   7   2   5       46.94       41.53      4.34 o 
   8   2   5        1.46        0.00      1.93 o 
   9   2   5        3.37        0.64      2.17 o 
  10   2   5        0.30        2.81      2.65 o 
  -7   3   5        1.19        2.81      3.13 o 
  -6   3   5       12.40       14.70      4.10 o 
  -5   3   5        3.11        0.00      2.01 o 
  -4   3   5       81.00       70.22      3.65 o 
  -3   3   5       17.96       17.00      1.97 o 
  -2   3   5      180.26      186.61      3.67 o 
  -1   3   5       11.36       11.61      1.08 o 
   0   3   5        5.54        8.45      1.32 o 
   1   3   5       44.22       42.82      1.72 o 
   2   3   5       35.00       43.02      1.64 o 
   3   3   5      227.90      235.47      3.16 o 
   4   3   5      185.11      170.55      5.70 o 
   5   3   5        5.67        5.54      1.85 o 
   6   3   5       20.90       27.67      2.57 o 
   7   3   5        0.05        0.00      1.45 o 
   8   3   5       18.91       20.65      3.78 o 
   9   3   5       17.21       17.43      4.02 o 
  10   3   5        4.19        4.74      3.37 o 
  -6   4   5       25.87       26.03      5.38 o 
  -5   4   5        3.53        1.93      2.41 o 
  -4   4   5       51.28       57.92      5.94 o 
  -3   4   5       23.86       27.07      3.94 o 
  -2   4   5       52.16       62.70      2.86 o 
  -1   4   5       10.90       12.80      1.56 o 
   0   4   5      990.31     1049.83      9.18 o 
   1   4   5       58.33       64.20      1.73 o 
   2   4   5      480.73      521.13      8.94 o 
   3   4   5        2.60        4.97      0.71 o 
   4   4   5      623.76      644.51     14.98 o 
   5   4   5       18.34       21.51      4.54 o 
   6   4   5       18.60       15.78      1.89 o 
   7   4   5        1.05        1.20      2.09 o 
   8   4   5        0.79        1.53      2.09 o 
   9   4   5        0.45        0.00      2.17 o 
  -6   5   5        0.93        6.11      3.61 o 
  -5   5   5       12.67       15.34      4.18 o 
  -4   5   5       47.54       38.88      5.06 o 
  -3   5   5       26.55       27.47      4.18 o 
  -2   5   5       71.07       76.58      3.36 o 
  -1   5   5        1.32        1.16      0.91 o 
   0   5   5        5.41        5.15      1.22 o 
   1   5   5       41.22       42.09      3.37 o 
   2   5   5      275.67      312.46      4.44 o 
   3   5   5       27.82       29.31      1.40 o 
   4   5   5      133.81      153.17     11.33 o 
   5   5   5        4.74        7.36      1.47 o 
   6   5   5       16.22       14.90      1.99 o 
   7   5   5        2.87        1.12      2.25 o 
   8   5   5       12.00       16.15      3.53 o 
   9   5   5       38.78       38.24      5.38 o 
  -5   6   5        1.60        8.92      3.45 o 
  -4   6   5      166.91      178.26      9.72 o 
  -3   6   5        8.20        9.16      3.05 o 
  -2   6   5       46.16       46.66      3.03 o 
  -1   6   5       71.58       69.89      3.31 o 
   0   6   5        0.91        2.86      1.16 o 
   1   6   5      104.36      102.68      3.62 o 
   2   6   5        6.61        3.89      1.11 o 
   3   6   5      194.58      177.36      7.43 o 
   4   6   5        0.05        0.00      0.62 o 
   5   6   5      130.30      126.38      4.34 o 
   6   6   5        5.53        7.28      1.69 o 
   7   6   5        3.78        6.67      2.73 o 
   8   6   5       85.40       83.79      6.59 o 
   9   6   5        5.79        9.24      3.70 o 
  -5   7   5       20.53       24.02      5.30 o 
  -4   7   5       59.35       61.45      6.83 o 
  -3   7   5       18.09       14.30      3.61 o 
  -2   7   5      313.02      317.71      7.66 o 
  -1   7   5      331.76      339.25      8.11 o 
   0   7   5      170.33      163.28      5.11 o 
   1   7   5      173.78      157.99      6.23 o 
   2   7   5        8.78        6.12      2.57 o 
   3   7   5       18.55       23.68      2.18 o 
   4   7   5       96.79       87.17      3.61 o 
   5   7   5      219.24      201.80      8.43 o 
   6   7   5       28.00       23.83      4.66 o 
   7   7   5        0.04        2.25      2.49 o 
   8   7   5        8.84        5.22      2.97 o 
  -4   8   5        1.59        2.25      2.57 o 
  -3   8   5        9.28       15.83      4.10 o 
  -2   8   5      161.81      149.50      8.35 o 
  -1   8   5       51.33       44.66      3.38 o 
   0   8   5      202.17      191.73      8.52 o 
   1   8   5       23.75       17.02      2.23 o 
   2   8   5      157.95      156.54      5.08 o 
   3   8   5       96.12       91.10      5.02 o 
   4   8   5        2.65        5.62      2.65 o 
   5   8   5        3.85        3.13      2.49 o 
   6   8   5       43.44       40.41      4.90 o 
  -3   9   5       17.53       21.37      4.74 o 
  -2   9   5       10.69        7.75      2.27 o 
  -1   9   5       49.80       44.66      7.75 o 
   0   9   5       15.88       18.24      2.58 o 
   1   9   5        0.02        1.49      1.69 o 
   2   9   5       12.93       10.61      2.61 o 
   3   9   5        0.19        0.91      1.26 o 
   4   9   5        0.11        0.00      2.25 o 
   5   9   5       76.04       72.54      6.02 o 
   6   9   5        0.86        3.37      2.89 o 
  -1  10   5        0.31        0.49      1.56 o 
   0  10   5       31.79       30.53      3.31 o 
   1  10   5        1.27        2.22      1.74 o 
   2  10   5        1.63        0.00      1.47 o 
   3  10   5        5.31        7.97      2.08 o 
   4  10   5        0.88        0.96      2.57 o 
   5  10   5        1.59        0.80      2.89 o 
  -1  -7   6        1.80        3.51      1.76 o 
   0  -7   6       22.31       21.47      3.07 o 
   1  -7   6        0.06        0.00      1.86 o 
   2  -7   6        0.11        0.18      1.64 o 
   3  -7   6        0.56        1.56      1.78 o 
  -3  -6   6        5.06        4.90      2.41 o 
  -2  -6   6       71.93       72.45      3.83 o 
  -1  -6   6       20.51       19.29      2.21 o 
   0  -6   6        2.79        0.34      1.24 o 
   1  -6   6       17.21       18.09      2.11 o 
   2  -6   6        1.34        2.08      1.20 o 
   3  -6   6        1.36        0.66      1.14 o 
   4  -6   6        0.06        0.00      2.25 o 
   5  -6   6        5.40        5.78      3.21 o 
  -4  -5   6       97.86       97.43      5.25 o 
  -3  -5   6        4.28        0.81      1.81 o 
  -2  -5   6       99.70      109.70      4.88 o 
  -1  -5   6        0.14        0.00      1.18 o 
   0  -5   6       24.64       26.65      4.41 o 
   1  -5   6       10.40       19.26      2.53 o 
   2  -5   6        5.74        8.00      1.58 o 
   3  -5   6        4.15        3.56      1.27 o 
   4  -5   6        8.99       10.77      2.08 o 
   5  -5   6       14.01       10.96      2.24 o 
   6  -5   6       12.36       14.95      2.58 o 
  -5  -4   6        5.61        9.94      5.34 o 
  -4  -4   6        0.73        0.57      1.66 o 
  -3  -4   6        9.70       13.92      2.54 o 
  -2  -4   6      147.01      151.42      4.47 o 
  -1  -4   6       24.13       27.47      3.81 o 
   0  -4   6      383.32      376.24      6.66 o 
   1  -4   6        2.44        0.61      1.27 o 
   2  -4   6      130.50      135.50      4.75 o 
   3  -4   6       23.32       24.83      2.42 o 
   4  -4   6       92.45       88.95      4.16 o 
   5  -4   6       22.68       20.40      2.61 o 
   6  -4   6       64.15       63.54      7.07 o 
   7  -4   6        4.63        7.23      3.05 o 
  -5  -3   6        1.47        2.54      1.90 o 
  -4  -3   6       18.72       24.56      7.31 o 
  -3  -3   6       14.78       16.54      2.41 o 
  -2  -3   6        2.09        1.19      1.03 o 
  -1  -3   6        3.69        3.77      1.13 o 
   0  -3   6       29.29       35.09      2.40 o 
   1  -3   6       76.55       75.32      7.67 o 
   2  -3   6       99.88       94.60      2.99 o 
   3  -3   6      214.62      210.28      4.51 o 
   4  -3   6       31.22       27.19      2.56 o 
   5  -3   6        1.45        1.47      1.31 o 
   6  -3   6        7.26        7.49      1.93 o 
   7  -3   6        0.39        0.00      1.38 o 
   8  -3   6        0.07        3.13      2.65 o 
  -6  -2   6       30.00       37.35      3.97 o 
  -5  -2   6       51.20       49.90      4.11 o 
  -4  -2   6        0.50        0.43      1.42 o 
  -3  -2   6       62.22       50.73      3.36 o 
  -2  -2   6        6.43        5.87      1.23 o 
  -1  -2   6       14.06       16.69      1.60 o 
   0  -2   6       10.27       12.37      1.53 o 
   1  -2   6      129.44      127.90      3.43 o 
   2  -2   6        0.50        0.81      0.87 o 
   3  -2   6        2.09        0.88      0.75 o 
   4  -2   6      196.54      190.55      5.40 o 
   5  -2   6        0.04        0.00      1.04 o 
   6  -2   6       22.79       27.94      3.01 o 
   7  -2   6      119.69      113.14      4.80 o 
   8  -2   6       38.47       49.89      5.30 o 
  -6  -1   6        0.03        1.17      1.70 o 
  -5  -1   6        0.00        0.13      1.45 o 
  -4  -1   6      130.78      139.95      5.51 o 
  -3  -1   6        0.01        0.91      1.49 o 
  -2  -1   6      173.52      176.79      4.19 o 
  -1  -1   6      230.77      215.60      4.42 o 
   0  -1   6       49.71       61.97      2.30 o 
   1  -1   6        7.90        7.65      1.12 o 
   2  -1   6      232.43      236.13      4.04 o 
   3  -1   6      392.21      391.42      5.36 o 
   4  -1   6       90.71       91.51      6.11 o 
   5  -1   6       49.44       46.24      2.79 o 
   6  -1   6      213.71      203.47      5.79 o 
   7  -1   6       31.15       33.19      2.93 o 
   8  -1   6       12.40       19.04      3.61 o 
   9  -1   6        0.98        2.17      2.65 o 
  -6   0   6        0.66        2.81      1.78 o 
  -5   0   6       13.84       13.77      3.17 o 
  -4   0   6       17.30       16.95      3.45 o 
  -3   0   6        1.88        0.64      1.77 o 
  -2   0   6       22.89       19.15      1.81 o 
  -1   0   6      170.74      168.41      3.76 o 
   0   0   6      247.69      250.60      4.71 o 
   1   0   6       10.60        8.68      2.41 o 
   2   0   6       71.64       62.40      2.59 o 
   3   0   6       11.55       11.70      1.55 o 
   4   0   6        1.79        1.70      0.94 o 
   5   0   6       49.77       53.42      4.66 o 
   6   0   6       10.62        8.59      1.85 o 
   7   0   6       41.46       50.23      3.26 o 
   8   0   6        5.67        5.70      2.73 o 
   9   0   6       44.95       44.18      5.38 o 
  -6   1   6        0.73        0.53      2.29 o 
  -5   1   6       22.21       25.73      7.15 o 
  -4   1   6        0.03        1.00      1.41 o 
  -3   1   6      263.92      262.30      7.01 o 
  -2   1   6       10.22       10.13      1.27 o 
  -1   1   6      699.87      710.99      8.42 o 
   0   1   6        0.85        1.83      0.85 o 
   1   1   6      108.22      109.17      5.22 o 
   2   1   6      172.97      201.25      4.55 o 
   3   1   6      110.88      112.35      3.57 o 
   4   1   6        2.09        3.57      1.19 o 
   5   1   6        4.04        6.07      2.53 o 
   6   1   6       63.26       70.81      3.35 o 
   7   1   6        2.83        1.23      1.36 o 
   8   1   6       33.11       31.73      4.42 o 
   9   1   6        2.26        2.33      2.41 o 
  -6   2   6       14.14       20.00      4.74 o 
  -5   2   6       13.33       13.41      2.49 o 
  -4   2   6        7.55       10.39      2.08 o 
  -3   2   6       71.29       64.89      4.98 o 
  -2   2   6       41.57       34.70      3.94 o 
  -1   2   6      312.82      318.56      5.21 o 
   0   2   6       17.01       18.20      1.35 o 
   1   2   6       56.64       57.86      1.95 o 
   2   2   6       89.48      114.78      5.94 o 
   3   2   6        0.67        0.24      0.77 o 
   4   2   6      201.11      196.16      4.89 o 
   5   2   6       78.00       72.31      3.17 o 
   6   2   6        6.21        9.23      4.86 o 
   7   2   6       29.14       32.33      2.75 o 
   8   2   6       28.50       31.01      4.34 o 
   9   2   6      114.49      109.82      7.47 o 
  -6   3   6        2.96        0.00      2.65 o 
  -5   3   6       15.73       18.72      4.34 o 
  -4   3   6       78.79       89.65      6.67 o 
  -3   3   6       83.01       83.98      3.85 o 
  -2   3   6      150.81      162.32      7.59 o 
  -1   3   6        2.47        3.47      1.03 o 
   0   3   6       68.30       82.44      3.57 o 
   1   3   6        0.12        0.36      0.54 o 
   2   3   6       15.68       24.20      1.27 o 
   3   3   6       50.71       53.21      2.81 o 
   4   3   6       29.97       38.95      2.34 o 
   5   3   6       60.44       71.60      3.17 o 
   6   3   6       11.11       10.24      1.89 o 
   7   3   6       12.47       15.18      3.13 o 
   8   3   6       19.39       23.62      4.02 o 
   9   3   6       23.18       33.98      5.06 o 
  -6   4   6        5.84        7.23      3.86 o 
  -5   4   6       14.07        4.50      3.13 o 
  -4   4   6       47.15       46.43      5.86 o 
  -3   4   6       52.72       44.02      5.06 o 
  -2   4   6        2.89        4.14      1.26 o 
  -1   4   6       39.61       40.04      3.45 o 
   0   4   6      203.87      224.31      3.78 o 
   1   4   6      444.06      436.26      5.43 o 
   2   4   6        2.01        1.41      0.88 o 
   3   4   6        4.50        6.15      1.16 o 
   4   4   6      114.02      114.69     11.33 o 
   5   4   6       39.60       43.02      2.60 o 
   6   4   6       61.63       76.08      3.52 o 
   7   4   6        4.62        5.93      1.74 o 
   8   4   6        3.47        0.88      2.17 o 
   9   4   6       10.06       11.01      3.53 o 
  -5   5   6        0.58        3.13      2.97 o 
  -4   5   6        4.35        6.27      3.13 o 
  -3   5   6        0.34        0.00      1.53 o 
  -2   5   6      134.01      143.58      4.65 o 
  -1   5   6       54.97       53.35      2.93 o 
   0   5   6       71.35       79.57      3.32 o 
   1   5   6      511.98      523.54      8.54 o 
   2   5   6       46.52       47.04      2.47 o 
   3   5   6       18.01       21.44      1.79 o 
   4   5   6        4.49        6.06      1.33 o 
   5   5   6      115.04      115.27      4.42 o 
   6   5   6        3.61        3.78      1.42 o 
   7   5   6       18.72       22.32      2.53 o 
   8   5   6        2.08        1.20      2.49 o 
   9   5   6       13.31       12.05      3.86 o 
  -5   6   6       19.97       19.04      4.82 o 
  -4   6   6        0.73        0.64      2.33 o 
  -3   6   6        2.50        2.49      2.25 o 
  -2   6   6        0.26        3.04      1.44 o 
  -1   6   6       63.91       60.26      5.22 o 
   0   6   6        2.31        2.59      1.25 o 
   1   6   6        1.92        0.27      1.57 o 
   2   6   6       10.14       14.77      1.73 o 
   3   6   6       57.86       59.46      2.67 o 
   4   6   6      244.90      238.03      8.84 o 
   5   6   6       73.29       82.15      3.62 o 
   6   6   6       19.38       21.68      4.74 o 
   7   6   6      182.96      191.91      6.01 o 
   8   6   6        1.26        1.69      2.49 o 
   9   6   6       42.75       41.37      5.54 o 
  -4   7   6       23.06       19.60      4.66 o 
  -3   7   6        2.75        1.53      2.09 o 
  -2   7   6      180.98      186.02      5.96 o 
  -1   7   6        1.79        0.54      1.41 o 
   0   7   6      122.20      119.68      4.54 o 
   1   7   6       24.76       18.02      4.14 o 
   2   7   6      127.18      123.22      5.58 o 
   3   7   6        2.94        3.75      1.61 o 
   4   7   6      102.43       92.22      5.86 o 
   5   7   6      270.74      267.11      9.88 o 
   6   7   6       64.52       63.22      5.06 o 
   7   7   6       31.50       33.90      3.12 o 
   8   7   6       19.11       21.69      4.50 o 
  -3   8   6        0.04        0.64      2.25 o 
  -2   8   6        9.62        7.06      2.41 o 
  -1   8   6        5.43        3.39      1.70 o 
   0   8   6        0.48        0.00      1.10 o 
   1   8   6       45.62       52.19      3.53 o 
   2   8   6       57.39       53.18      3.14 o 
   3   8   6      120.79      124.95      4.98 o 
   4   8   6        1.13        2.81      2.41 o 
   5   8   6        2.97        0.00      2.01 o 
   6   8   6        0.73        0.00      2.33 o 
   7   8   6       14.98       11.65      3.29 o 
  -2   9   6       21.12       23.94      3.12 o 
  -1   9   6       38.63       36.59      9.32 o 
   0   9   6       20.32       22.30      2.81 o 
   1   9   6        5.93        7.47      1.97 o 
   2   9   6       35.30       35.70      3.06 o 
   3   9   6       10.66        9.80      3.29 o 
   4   9   6       21.11       23.38      4.26 o 
   5   9   6        0.04        0.24      2.41 o 
   6   9   6        0.09        0.00      2.65 o 
   7   9   6        8.82        7.31      3.37 o 
  -1  10   6        0.00        1.17      1.75 o 
   0  10   6       12.69       14.80      2.64 o 
   1  10   6        0.15        0.83      1.51 o 
   2  10   6        0.09        0.68      1.43 o 
   3  10   6        0.01        0.00      2.09 o 
   4  10   6        1.18        0.96      2.49 o 
   5  10   6        5.46        7.15      3.53 o 
  -1  -6   7       10.40       10.76      2.09 o 
   0  -6   7        0.99        0.00      1.73 o 
   1  -6   7        0.02        0.68      1.25 o 
   2  -6   7        1.10        2.88      1.48 o 
   3  -6   7        8.77       13.06      2.52 o 
   4  -6   7       17.23       19.09      2.87 o 
  -3  -5   7        1.92        2.55      2.20 o 
  -2  -5   7       28.56       28.45      3.42 o 
  -1  -5   7        1.18        0.00      1.50 o 
   0  -5   7        2.59        2.77      1.45 o 
   1  -5   7        0.17        2.30      1.71 o 
   2  -5   7        0.83        0.00      1.07 o 
   3  -5   7        4.24        5.43      1.87 o 
   4  -5   7        3.89        3.40      1.79 o 
   5  -5   7        4.51        8.12      2.19 o 
  -4  -4   7        9.86        9.59      3.13 o 
  -3  -4   7        3.51        1.95      1.94 o 
  -2  -4   7       33.42       34.01      3.38 o 
  -1  -4   7        3.11        4.70      1.55 o 
   0  -4   7        4.47        6.21      1.49 o 
   1  -4   7       73.12       71.27      3.76 o 
   2  -4   7        6.15        3.96      1.32 o 
   3  -4   7       44.87       39.28      3.18 o 
   4  -4   7        1.30        3.63      3.49 o 
   5  -4   7       28.20       24.68      2.79 o 
   6  -4   7        1.20        3.31      1.90 o 
   7  -4   7        3.69        5.17      2.29 o 
  -4  -3   7        7.62        8.23      2.34 o 
  -3  -3   7        2.45        1.89      1.76 o 
  -2  -3   7        7.32        7.79      2.29 o 
  -1  -3   7       12.08       10.38      1.64 o 
   0  -3   7      182.49      181.42      4.59 o 
   1  -3   7       80.71       79.75      4.02 o 
   2  -3   7      229.42      222.40      4.81 o 
   3  -3   7      156.90      157.01      5.43 o 
   4  -3   7        5.05        6.02      1.73 o 
   5  -3   7       10.41        9.63      1.99 o 
   6  -3   7       24.72       30.36      3.09 o 
   7  -3   7        8.43        7.78      5.10 o 
  -5  -2   7        0.03        1.19      1.83 o 
  -4  -2   7       95.99       97.35      4.97 o 
  -3  -2   7        2.65        1.44      1.54 o 
  -2  -2   7       82.88       89.39      4.16 o 
  -1  -2   7       85.99       79.95      3.11 o 
   0  -2   7        4.04        3.95      1.11 o 
   1  -2   7      292.63      285.01      6.33 o 
   2  -2   7        2.86        2.61      1.01 o 
   3  -2   7       25.78       22.78      2.61 o 
   4  -2   7       55.87       53.95      3.20 o 
   5  -2   7      138.80      133.81      5.02 o 
   6  -2   7       14.84       15.75      2.77 o 
   7  -2   7        0.95        0.13      1.45 o 
   8  -2   7       14.89       10.52      3.61 o 
  -5  -1   7        5.94        4.02      3.33 o 
  -4  -1   7       14.92       16.85      2.67 o 
  -3  -1   7        0.17        0.00      1.30 o 
  -2  -1   7       56.01       59.40      3.50 o 
  -1  -1   7        5.36        7.25      1.31 o 
   0  -1   7       29.02       32.36      2.07 o 
   1  -1   7        0.42        0.92      0.97 o 
   2  -1   7      281.58      298.83      4.96 o 
   3  -1   7       15.27       15.87      4.46 o 
   4  -1   7       13.59       13.52      1.89 o 
   5  -1   7      254.99      253.51      9.84 o 
   6  -1   7      126.06      122.19      4.82 o 
   7  -1   7      111.63      109.01      9.12 o 
   8  -1   7       30.46       27.71      4.34 o 
   9  -1   7        8.53       13.74      3.86 o 
  -5   0   7       13.62       14.90      2.73 o 
  -4   0   7       80.07       79.17      4.35 o 
  -3   0   7        7.47        4.17      3.37 o 
  -2   0   7       59.06       58.78      3.35 o 
  -1   0   7       13.52       16.02      1.57 o 
   0   0   7       16.11       16.87      1.50 o 
   1   0   7       41.96       43.81      2.31 o 
   2   0   7        3.17        4.85      0.92 o 
   3   0   7      144.23      138.86      5.10 o 
   4   0   7       21.23       24.09      2.22 o 
   5   0   7       76.65       80.37      7.67 o 
   6   0   7        1.09        0.91      1.30 o 
   7   0   7       10.53       10.15      2.04 o 
   8   0   7       86.16      101.38      6.83 o 
   9   0   7        3.63        4.26      3.05 o 
  -5   1   7        2.40        2.57      2.57 o 
  -4   1   7        5.35       11.03      2.25 o 
  -3   1   7        0.13        0.00      1.61 o 
  -2   1   7      100.64       98.00      4.23 o 
  -1   1   7        9.42        8.16      2.49 o 
   0   1   7       76.60       71.61      2.49 o 
   1   1   7      194.38      200.51      4.69 o 
   2   1   7       54.07       54.65      2.26 o 
   3   1   7        0.44        1.18      0.96 o 
   4   1   7       33.05       35.75      2.52 o 
   5   1   7        1.53        0.42      1.02 o 
   6   1   7       77.07       71.03      3.53 o 
   7   1   7       21.77       23.56      2.58 o 
   8   1   7        3.39        0.00      2.17 o 
   9   1   7       19.49       19.20      4.26 o 
  -5   2   7        3.73        1.63      2.13 o 
  -4   2   7       41.42       45.26      3.75 o 
  -3   2   7      124.18      121.19     11.89 o 
  -2   2   7      129.41      125.45      4.67 o 
  -1   2   7        2.03        0.30      0.75 o 
   0   2   7       17.70       19.95      2.03 o 
   1   2   7       35.58       42.70      2.53 o 
   2   2   7       57.45       58.57      2.72 o 
   3   2   7        0.15        0.00      1.33 o 
   4   2   7        2.82        2.72      1.12 o 
   5   2   7      108.53      112.11      4.13 o 
   6   2   7        4.71        7.59      1.67 o 
   7   2   7       61.61       49.53      3.61 o 
   8   2   7       14.11       19.76      3.78 o 
   9   2   7       39.82       40.65      5.22 o 
  -5   3   7        0.92        0.72      2.49 o 
  -4   3   7       11.14        7.07      3.29 o 
  -3   3   7       21.90       23.54      4.26 o 
  -2   3   7        0.95        0.00      1.02 o 
  -1   3   7       20.87       24.49      4.22 o 
   0   3   7      166.74      165.98      3.73 o 
   1   3   7        2.41        2.06      0.81 o 
   2   3   7       10.83       11.28      2.81 o 
   3   3   7      215.05      214.89     11.81 o 
   4   3   7       77.45       82.41      3.32 o 
   5   3   7       27.17       31.08      2.43 o 
   6   3   7      202.69      215.78      8.52 o 
   7   3   7       76.28       77.52      5.70 o 
   8   3   7       35.77       37.35      4.74 o 
   9   3   7       21.41       22.33      4.26 o 
  -5   4   7        1.36        0.00      2.41 o 
  -4   4   7       29.69       23.22      4.58 o 
  -3   4   7        3.50        2.09      2.41 o 
  -2   4   7       41.37       39.36      4.74 o 
  -1   4   7        3.65        2.82      1.21 o 
   0   4   7        4.72        5.09      1.53 o 
   1   4   7       85.21       90.20      2.56 o 
   2   4   7       53.41       52.25      3.53 o 
   3   4   7      144.26      147.89      5.22 o 
   4   4   7      193.35      212.72      6.75 o 
   5   4   7        0.13        0.00      1.61 o 
   6   4   7       78.97       80.39      5.10 o 
   7   4   7      154.63      160.63      5.48 o 
   8   4   7        0.43        0.00      2.17 o 
   9   4   7       37.78       43.70      5.54 o 
  -5   5   7        7.51       15.42      4.74 o 
  -4   5   7       28.64       36.87      5.78 o 
  -3   5   7       32.64       34.14      5.14 o 
  -2   5   7      271.69      289.04     11.25 o 
  -1   5   7       47.87       47.62      3.03 o 
   0   5   7        4.74        5.26      1.48 o 
   1   5   7        0.51        1.98      1.20 o 
   2   5   7      131.78      145.34      4.28 o 
   3   5   7        7.02        9.72      1.51 o 
   4   5   7       24.52       28.96      2.29 o 
   5   5   7        0.90        0.00      1.18 o 
   6   5   7       20.01       25.51      3.82 o 
   7   5   7       11.27       12.36      2.21 o 
   8   5   7       21.01       20.89      4.02 o 
   9   5   7        7.78       10.60      3.86 o 
  -4   6   7       18.51       18.80      4.66 o 
  -3   6   7        8.80       10.68      3.70 o 
  -2   6   7      261.70      255.54     10.93 o 
  -1   6   7      147.68      144.56      5.02 o 
   0   6   7        4.41        3.70      1.39 o 
   1   6   7       30.11       25.12      2.39 o 
   2   6   7       12.38       10.83      2.81 o 
   3   6   7      107.36      103.15      6.02 o 
   4   6   7        3.56        2.65      1.93 o 
   5   6   7      164.44      157.44      8.27 o 
   6   6   7       47.55       44.55      3.25 o 
   7   6   7        0.06        0.00      1.41 o 
   8   6   7       64.21       76.32      6.19 o 
   9   6   7        0.00        0.00      2.57 o 
  -4   7   7        9.15        8.76      4.18 o 
  -3   7   7       21.65       24.26      4.90 o 
  -2   7   7        0.14        0.00      2.09 o 
  -1   7   7       29.85       30.19      2.97 o 
   0   7   7      167.50      168.13      5.53 o 
   1   7   7       11.29       12.35      2.89 o 
   2   7   7      191.65      187.95      5.51 o 
   3   7   7        0.46        0.96      1.93 o 
   4   7   7       72.12       75.91      5.54 o 
   5   7   7       92.03       80.09      5.86 o 
   6   7   7       44.22       48.44      5.14 o 
   7   7   7       15.77       11.25      3.13 o 
   8   7   7       41.53       33.66      4.82 o 
  -3   8   7        0.48        2.57      2.65 o 
  -2   8   7       23.53       30.93      5.14 o 
  -1   8   7        5.38        7.46      3.01 o 
   0   8   7       17.36       11.66      2.24 o 
   1   8   7        3.35        3.24      1.56 o 
   2   8   7        1.08        3.29      1.52 o 
   3   8   7       70.02       71.66      5.62 o 
   4   8   7       10.62        9.48      3.13 o 
   5   8   7        1.79        0.48      2.17 o 
   6   8   7       53.24       53.10      5.54 o 
   7   8   7        0.00        3.94      2.81 o 
  -2   9   7        1.03        6.67      3.13 o 
  -1   9   7       18.31       20.73      6.11 o 
   0   9   7        2.91        2.06      1.75 o 
   1   9   7      127.94      118.00      5.30 o 
   2   9   7       13.69       10.00      2.12 o 
   3   9   7       20.59       16.15      3.78 o 
   4   9   7        1.47        6.83      2.97 o 
   5   9   7        0.88        4.34      2.89 o 
   6   9   7        4.10        6.19      3.29 o 
   7   9   7        2.44        0.72      2.81 o 
   0  10   7        5.98        8.17      2.37 o 
   1  10   7       48.97       46.60      7.95 o 
   2  10   7        3.28        4.74      3.29 o 
   3  10   7        4.67        8.03      3.37 o 
   4  10   7       17.24       24.58      4.66 o 
   5  10   7        3.24        6.67      3.61 o 
  -1  -5   8        6.44        8.62      2.01 o 
   0  -5   8        2.14        0.00      1.47 o 
   1  -5   8       18.34       16.61      2.18 o 
   2  -5   8        0.09        1.01      1.56 o 
   3  -5   8        2.53        3.47      3.53 o 
   4  -5   8       18.63       17.82      2.88 o 
  -2  -4   8       20.86       15.03      3.21 o 
  -1  -4   8        0.02        0.00      1.23 o 
   0  -4   8       30.04       28.80      4.55 o 
   1  -4   8       22.36       17.16      2.49 o 
   2  -4   8       12.90       10.55      2.15 o 
   3  -4   8        4.05        4.86      4.34 o 
   4  -4   8        4.28        6.77      2.06 o 
   5  -4   8        2.40        2.31      1.68 o 
   6  -4   8        0.77        0.00      1.67 o 
  -3  -3   8       14.66       19.52      2.98 o 
  -2  -3   8      112.44      124.92      7.23 o 
  -1  -3   8        8.67        9.79      1.78 o 
   0  -3   8       11.99       16.32      1.97 o 
   1  -3   8        1.31        2.65      2.61 o 
   2  -3   8       92.30      107.60      4.80 o 
   3  -3   8        4.60        2.93      1.53 o 
   4  -3   8       16.30       16.23      3.53 o 
   5  -3   8        3.38        5.00      1.90 o 
   6  -3   8       21.19       21.25      2.89 o 
   7  -3   8        0.37        0.00      1.61 o 
  -4  -2   8        6.06        9.88      2.61 o 
  -3  -2   8        2.62        2.22      1.90 o 
  -2  -2   8        4.41        4.19      2.85 o 
  -1  -2   8       15.33       11.63      2.23 o 
   0  -2   8      145.75      142.08      4.14 o 
   1  -2   8       85.46       90.67      7.55 o 
   2  -2   8       55.50       63.46      3.62 o 
   3  -2   8       33.97       30.59      3.53 o 
   4  -2   8      111.22      110.68      6.79 o 
   5  -2   8        0.25        0.17      1.27 o 
   6  -2   8        2.65        1.22      1.58 o 
   7  -2   8        0.18        0.00      1.53 o 
   8  -2   8        8.74       16.31      3.86 o 
  -4  -1   8        1.01        0.60      1.82 o 
  -3  -1   8       40.43       35.48      3.41 o 
  -2  -1   8       21.50       22.34      2.66 o 
  -1  -1   8       70.66       67.80      2.93 o 
   0  -1   8       11.01       15.68      1.78 o 
   1  -1   8      177.51      162.80      4.82 o 
   2  -1   8        0.71        0.48      1.12 o 
   3  -1   8      142.42      137.21      4.95 o 
   4  -1   8       54.15       49.18      6.79 o 
   5  -1   8        0.36        0.24      1.19 o 
   6  -1   8       61.53       55.16      3.59 o 
   7  -1   8       13.08       14.44      2.44 o 
   8  -1   8       18.26       19.12      3.94 o 
  -4   0   8        5.38        3.61      1.87 o 
  -3   0   8        2.03        2.57      1.62 o 
  -2   0   8        0.44        1.40      1.33 o 
  -1   0   8       70.04       68.35      2.88 o 
   0   0   8       34.82       35.84      2.22 o 
   1   0   8       20.64       18.24      2.37 o 
   2   0   8        7.72        7.45      1.61 o 
   3   0   8       10.92        9.96      2.05 o 
   4   0   8       20.02       21.43      2.35 o 
   5   0   8       22.09       21.28      2.38 o 
   6   0   8       45.52       45.57      3.31 o 
   7   0   8        0.08        0.00      1.27 o 
   8   0   8       24.43       22.98      3.94 o 
   9   0   8        0.13        0.00      2.49 o 
  -5   1   8       12.23       14.98      2.81 o 
  -4   1   8       23.81       22.49      4.26 o 
  -3   1   8        1.55        2.17      1.85 o 
  -2   1   8        4.06        2.81      2.01 o 
  -1   1   8        1.33        1.03      0.88 o 
   0   1   8       20.64       20.00      1.65 o 
   1   1   8      123.14      119.66      3.87 o 
   2   1   8        1.59        1.97      1.13 o 
   3   1   8        0.08        0.81      1.05 o 
   4   1   8        1.74        0.58      1.06 o 
   5   1   8      259.55      262.18     15.66 o 
   6   1   8       11.05       10.38      2.02 o 
   7   1   8       28.00       29.31      2.90 o 
   8   1   8       32.70       31.89      4.50 o 
   9   1   8       11.18       15.83      3.86 o 
  -5   2   8        1.11        2.41      2.65 o 
  -4   2   8       18.91       22.87      3.16 o 
  -3   2   8       34.06       32.81      3.20 o 
  -2   2   8       20.93       20.67      2.53 o 
  -1   2   8      183.24      191.25      8.28 o 
   0   2   8       78.69       84.85      2.97 o 
   1   2   8       98.89      106.23      3.90 o 
   2   2   8      175.94      181.80      5.06 o 
   3   2   8      348.90      341.95      7.20 o 
   4   2   8      175.84      160.85      5.54 o 
   5   2   8       59.37       53.36      5.02 o 
   6   2   8      222.62      207.63      6.16 o 
   7   2   8       36.86       31.53      2.92 o 
   8   2   8       38.43       39.44      4.98 o 
   9   2   8        0.81        0.00      2.57 o 
  -5   3   8        4.27        9.88      3.94 o 
  -4   3   8        1.01        0.00      2.09 o 
  -3   3   8       70.82       73.10      6.19 o 
  -2   3   8        1.86        0.80      1.19 o 
  -1   3   8       64.54       64.48      3.33 o 
   0   3   8        2.38        2.24      1.37 o 
   1   3   8        0.21        0.00      0.74 o 
   2   3   8       38.49       34.54      2.41 o 
   3   3   8       21.06       16.51      1.84 o 
   4   3   8       78.97       84.61      5.98 o 
   5   3   8      189.60      167.59      5.23 o 
   6   3   8       94.43       92.94      9.80 o 
   7   3   8      113.76      124.99      8.07 o 
   8   3   8       42.09       47.72      5.38 o 
   9   3   8        2.28        0.64      2.89 o 
  -4   4   8       22.31       24.66      4.90 o 
  -3   4   8       49.97       56.96      6.35 o 
  -2   4   8        7.14        8.11      2.97 o 
  -1   4   8       20.50       22.27      2.77 o 
   0   4   8      118.32      110.91      4.38 o 
   1   4   8       10.17       10.95      1.77 o 
   2   4   8        0.35        2.09      1.45 o 
   3   4   8       22.75       24.66      3.86 o 
   4   4   8      102.57      103.58      3.91 o 
   5   4   8       87.26       75.67      4.74 o 
   6   4   8      216.90      206.94      8.19 o 
   7   4   8        1.51        3.05      2.57 o 
   8   4   8      127.02      125.08      7.55 o 
   9   4   8       20.06       19.68      4.34 o 
  -4   5   8        0.67        1.93      2.65 o 
  -3   5   8        0.59        1.45      2.33 o 
  -2   5   8       66.51       56.31      5.94 o 
  -1   5   8        1.88        0.00      1.28 o 
   0   5   8       32.80       33.46      3.98 o 
   1   5   8      133.39      130.32      4.54 o 
   2   5   8       23.08       27.07      3.61 o 
   3   5   8        1.12        2.09      2.01 o 
   4   5   8        7.12        5.58      1.50 o 
   5   5   8       66.08       69.30      3.57 o 
   6   5   8        0.00        0.51      1.59 o 
   7   5   8       13.74       10.57      2.16 o 
   8   5   8       13.93       15.75      3.70 o 
   9   5   8        2.93        4.18      3.13 o 
  -4   6   8        0.95        0.48      2.65 o 
  -3   6   8        0.00        2.33      2.57 o 
  -2   6   8        2.85        4.66      2.57 o 
  -1   6   8       26.56       30.33      2.93 o 
   0   6   8      130.89      133.07      4.97 o 
   1   6   8      149.61      147.52      5.02 o 
   2   6   8        2.95        5.22      2.33 o 
   3   6   8      227.21      214.25      9.00 o 
   4   6   8      122.69      121.78      6.91 o 
   5   6   8      127.78      113.75      6.91 o 
   6   6   8        3.27        3.24      1.73 o 
   7   6   8        0.37        0.99      1.70 o 
   8   6   8        0.59        3.29      2.65 o 
   9   6   8        4.39        2.57      2.89 o 
  -3   7   8       23.75       29.48      5.46 o 
  -2   7   8       46.83       50.53      6.27 o 
  -1   7   8       29.05       30.86      3.11 o 
   0   7   8        0.09        0.00      2.13 o 
   1   7   8      119.81      110.16      4.57 o 
   2   7   8       46.48       39.04      4.50 o 
   3   7   8       37.86       31.33      4.26 o 
   4   7   8       24.96       25.63      4.02 o 
   5   7   8        0.33        1.37      2.17 o 
   6   7   8       83.89       86.28      6.35 o 
   7   7   8       16.60       20.73      3.94 o 
  -2   8   8       12.91       16.87      4.42 o 
  -1   8   8        0.36        1.65      1.65 o 
   0   8   8        4.13        2.12      1.76 o 
   1   8   8        1.79        0.00      1.27 o 
   2   8   8       53.95       44.50      4.98 o 
   3   8   8       13.16        7.87      2.81 o 
   4   8   8       36.63       24.90      4.10 o 
   5   8   8        5.07        2.33      2.41 o 
   6   8   8        3.04        3.13      2.89 o 
   7   8   8        2.87        3.78      2.89 o 
  -1   9   8        2.07        2.08      1.82 o 
   0   9   8        0.14        2.31      1.70 o 
   1   9   8       56.86       60.57      6.02 o 
   2   9   8        3.71        0.48      2.49 o 
   3   9   8        7.60        7.95      3.13 o 
   4   9   8        9.52       13.98      3.86 o 
   5   9   8       27.28       33.98      5.14 o 
   6   9   8        2.78        4.02      3.05 o 
   1  10   8        3.72        3.70      3.05 o 
   2  10   8       32.50       46.83      5.86 o 
   3  10   8        0.98        0.40      2.81 o 
   4  10   8        5.62        5.22      3.61 o 
   5  10   8        0.62        3.70      3.29 o 
   0  -4   9       11.88       11.06      2.05 o 
   1  -4   9        4.49        5.96      2.17 o 
   2  -4   9       19.77       24.90      3.05 o 
   3  -4   9        2.97        4.27      1.99 o 
   4  -4   9        0.18        0.00      1.56 o 
  -2  -3   9        0.05        0.98      2.77 o 
  -1  -3   9       25.13       26.23      3.74 o 
   0  -3   9        5.04        6.16      1.67 o 
   1  -3   9        0.02        0.30      1.33 o 
   2  -3   9        4.40        3.44      1.75 o 
   3  -3   9        8.38        9.76      2.26 o 
   4  -3   9        0.00        0.00      1.41 o 
   5  -3   9       27.59       26.84      3.14 o 
   6  -3   9        5.05        3.84      2.73 o 
  -3  -2   9        2.96        0.77      3.13 o 
  -2  -2   9        2.98        5.59      2.21 o 
  -1  -2   9       22.32       24.85      2.34 o 
   0  -2   9       93.79       88.67      6.39 o 
   1  -2   9       49.09       38.16      4.98 o 
   2  -2   9      146.39      137.00      5.50 o 
   3  -2   9       53.13       59.00      6.67 o 
   4  -2   9       49.86       47.54      4.82 o 
   5  -2   9        5.32        4.02      1.76 o 
   6  -2   9        2.13        0.88      1.67 o 
   7  -2   9       10.76       11.73      2.55 o 
  -3  -1   9       12.55       14.26      2.78 o 
  -2  -1   9        5.79        7.11      2.10 o 
  -1  -1   9       99.11      108.21      4.75 o 
   0  -1   9        1.97        1.45      1.19 o 
   1  -1   9       52.08       36.55      4.42 o 
   2  -1   9       78.77       77.39      4.06 o 
   3  -1   9      110.25      106.82      4.68 o 
   4  -1   9       17.71       14.62      2.33 o 
   5  -1   9       19.92       25.64      2.92 o 
   6  -1   9       13.10       13.32      2.33 o 
   7  -1   9        2.61        1.60      1.76 o 
   8  -1   9        4.52        3.66      2.04 o 
  -3   0   9        2.27        1.82      1.68 o 
  -2   0   9       33.56       35.09      3.29 o 
  -1   0   9        8.86       10.50      1.65 o 
   0   0   9       60.13       49.65      7.15 o 
   1   0   9        3.60        8.27      2.65 o 
   2   0   9      136.93      134.79      5.02 o 
   3   0   9        5.68        4.88      1.62 o 
   4   0   9      110.75      107.21      4.62 o 
   5   0   9       16.06       17.74      2.38 o 
   6   0   9       10.33        8.67      2.02 o 
   7   0   9        2.72        2.79      1.75 o 
   8   0   9        9.53        7.83      2.38 o 
  -4   1   9        0.80        2.41      1.79 o 
  -3   1   9       13.04       15.76      2.77 o 
  -2   1   9       36.22       41.54      3.38 o 
  -1   1   9       19.50       20.74      2.02 o 
   0   1   9        2.28        2.45      1.08 o 
   1   1   9       50.28       49.96      3.16 o 
   2   1   9        6.95       10.28      1.89 o 
   3   1   9      102.75      101.75      4.28 o 
   4   1   9       16.15       20.47      2.39 o 
   5   1   9        3.28        4.95      1.73 o 
   6   1   9        5.31        6.45      1.94 o 
   7   1   9        6.32        3.13      3.37 o 
   8   1   9       14.73       10.23      4.90 o 
  -3   2   9        2.80        1.20      2.01 o 
  -2   2   9        1.50        1.45      1.93 o 
  -1   2   9        4.71        4.75      2.01 o 
   0   2   9        4.78        4.92      1.50 o 
   1   2   9       52.16       47.86      3.05 o 
   2   2   9      103.75       99.62      4.11 o 
   3   2   9       52.50       42.93      2.97 o 
   4   2   9      123.69      115.12      4.53 o 
   5   2   9        9.07        9.90      2.13 o 
   6   2   9       71.45       67.77      3.84 o 
   7   2   9        0.16        0.00      2.89 o 
   8   2   9        0.00        0.00      1.62 o 
   9   2   9        9.83       12.13      4.02 o 
  -4   3   9        1.58        4.42      2.97 o 
  -3   3   9       27.33       24.18      4.66 o 
  -2   3   9       23.35       28.76      4.66 o 
  -1   3   9       59.79       58.69      3.57 o 
   0   3   9      165.14      170.87      5.58 o 
   1   3   9      248.92      249.20     11.41 o 
   2   3   9       23.17       27.69      2.47 o 
   3   3   9      102.16       95.96      3.98 o 
   4   3   9      118.71      106.23      5.50 o 
   5   3   9       39.60       34.71      3.53 o 
   6   3   9       30.89       18.01      2.49 o 
   7   3   9        1.21        1.63      2.09 o 
   8   3   9        3.54        2.82      1.78 o 
   9   3   9        7.68        8.84      3.61 o 
  -3   4   9        6.66        9.00      3.45 o 
  -2   4   9       12.80       15.66      3.78 o 
  -1   4   9        0.58        0.26      1.81 o 
   0   4   9       88.72       85.11      3.98 o 
   2   4   9      108.80      113.30      5.46 o 
   3   4   9      176.12      169.85      6.83 o 
   4   4   9      106.38      104.33      4.21 o 
   5   4   9       18.73       22.17      2.47 o 
   6   4   9        0.27        1.73      1.64 o 
   7   4   9        0.11        0.40      2.17 o 
   8   4   9        0.15        0.00      2.49 o 
   9   4   9        1.10        4.02      3.05 o 
  -3   5   9       13.71       15.18      4.26 o 
  -2   5   9       19.93       22.98      4.42 o 
  -1   5   9        1.68        3.56      2.05 o 
   0   5   9       10.58       10.09      2.01 o 
   1   5   9        0.77        1.53      2.01 o 
   2   5   9       28.58       29.00      3.94 o 
   3   5   9        2.73        4.90      2.57 o 
   4   5   9       13.11        6.92      2.05 o 
   5   5   9        0.20        0.00      1.33 o 
   6   5   9      112.50      118.05      4.84 o 
   7   5   9        1.49        2.87      1.90 o 
   8   5   9        0.08        1.67      1.85 o 
  -3   6   9        0.93        6.02      3.53 o 
  -2   6   9        0.00        0.64      1.93 o 
  -1   6   9       93.30       81.06      6.43 o 
   0   6   9        1.99        0.27      1.35 o 
   1   6   9       12.81        9.88      3.05 o 
   2   6   9       58.48       62.66      5.38 o 
   3   6   9       21.20       16.63      3.37 o 
   4   6   9       85.43       88.69      6.35 o 
   5   6   9        0.00        1.12      2.17 o 
   6   6   9       67.73       68.28      5.78 o 
   7   6   9        5.42        5.74      2.10 o 
   8   6   9        7.22        3.98      3.57 o 
  -2   7   9        5.42        7.07      3.53 o 
  -1   7   9        9.86        7.71      2.97 o 
   0   7   9      123.76      134.50      5.41 o 
   1   7   9        0.72        0.00      1.77 o 
   2   7   9      111.10      100.18      6.67 o 
   3   7   9       15.34       15.91      3.61 o 
   4   7   9        6.40        7.47      3.05 o 
   5   7   9       35.66       42.82      5.22 o 
   6   7   9       20.33       13.98      3.61 o 
   7   7   9        9.89       12.77      3.61 o 
   8   7   9        1.08        2.81      2.89 o 
  -1   8   9        1.57        4.90      2.97 o 
   0   8   9        0.02        0.00      2.09 o 
   1   8   9        1.72        2.49      2.49 o 
   2   8   9        1.54        0.00      2.17 o 
   3   8   9       12.18       14.38      3.61 o 
   4   8   9       13.57       12.21      3.45 o 
   5   8   9       20.12       15.02      3.70 o 
   6   8   9        3.58        3.78      2.89 o 
   7   8   9        0.26        0.40      2.97 o 
   0   9   9       11.90       15.99      4.02 o 
   1   9   9        3.41        4.02      2.81 o 
   2   9   9        2.33        1.93      2.65 o 
   3   9   9        6.54        5.30      3.05 o 
   4   9   9        0.53        0.00      2.17 o 
   5   9   9        0.88        0.00      2.41 o 
   6   9   9        1.81        0.00      2.25 o 
   0  -3  10        6.76        1.53      2.57 o 
   1  -3  10        1.18        2.72      1.86 o 
   2  -3  10        0.01        0.32      1.53 o 
   3  -3  10       18.93       20.32      3.00 o 
   4  -3  10       10.17        8.89      2.47 o 
  -1  -2  10        2.11        2.14      1.87 o 
   0  -2  10       27.74       25.33      3.10 o 
   1  -2  10        0.31        1.92      1.59 o 
   2  -2  10        2.25        3.51      2.29 o 
   3  -2  10       39.32       37.93      3.51 o 
   4  -2  10       19.66       24.45      3.94 o 
   5  -2  10        5.31        3.55      1.81 o 
   6  -2  10        1.35        0.00      1.59 o 
  -2  -1  10       26.00       26.50      5.10 o 
  -1  -1  10        6.62        4.75      1.93 o 
   0  -1  10       26.34       25.66      3.04 o 
   1  -1  10       23.72       23.25      2.83 o 
   2  -1  10       81.05       79.72      5.26 o 
   3  -1  10       23.32       28.84      3.04 o 
   4  -1  10       21.53       18.76      2.71 o 
   5  -1  10        4.55        6.61      2.45 o 
   6  -1  10        1.81        5.70      2.16 o 
   7  -1  10        0.10        1.75      1.86 o 
  -2   0  10        1.94        5.90      2.05 o 
  -1   0  10        5.08        3.35      1.78 o 
   0   0  10       19.68       21.37      2.70 o 
   1   0  10       16.50       17.51      2.46 o 
   2   0  10        0.01        0.00      1.20 o 
   3   0  10        7.01        7.05      1.99 o 
   4   0  10        0.55        0.13      1.36 o 
   5   0  10        7.02        5.71      2.53 o 
   6   0  10        0.46        0.25      1.57 o 
   7   0  10        0.22        0.00      2.25 o 
  -2   1  10        0.79        0.00      1.85 o 
  -1   1  10       54.95       49.68      7.59 o 
   0   1  10       30.71       37.51      4.34 o 
   1   1  10       35.91       38.00      3.20 o 
   2   1  10       68.26       63.86      3.84 o 
   3   1  10        7.00        7.96      1.95 o 
   4   1  10        3.98        2.93      1.64 o 
   5   1  10        1.33        1.12      1.42 o 
   6   1  10        7.10       12.74      2.38 o 
   7   1  10        4.68        3.37      1.95 o 
   8   1  10        4.50        2.76      2.65 o 
  -3   2  10        9.54       12.37      3.53 o 
  -2   2  10       70.74       81.15      7.59 o 
  -1   2  10       20.48       16.33      2.37 o 
   0   2  10      177.50      171.83      8.76 o 
   1   2  10       65.84       69.57      3.84 o 
   2   2  10       69.76       65.59     10.24 o 
   3   2  10       15.35       14.98      2.69 o 
   4   2  10       49.61       50.97      3.39 o 
   5   2  10        2.69        3.11      1.64 o 
   6   2  10        0.07        0.99      1.52 o 
   7   2  10        2.61        0.63      1.64 o 
   8   2  10        2.41        2.44      2.61 o 
  -3   3  10        4.80        4.02      3.13 o 
  -2   3  10       11.77       15.66      4.02 o 
  -1   3  10        0.88        0.72      1.85 o 
   0   3  10      103.72      101.78      6.75 o 
   1   3  10        0.14        1.56      2.33 o 
   2   3  10      242.42      239.88      6.56 o 
   3   3  10        0.01        0.68      1.36 o 
   4   3  10       31.69       25.77      2.68 o 
   5   3  10        0.56        1.68      1.53 o 
   6   3  10        0.41        0.00      1.37 o 
   7   3  10        2.88        3.33      1.93 o 
   8   3  10        0.15        2.38      2.29 o 
  -2   4  10       12.82       11.73      3.70 o 
  -1   4  10      178.82      174.00      9.00 o 
   2   4  10      160.43      162.42      5.30 o 
   3   4  10        5.62        4.15      1.60 o 
   4   4  10       82.05       73.86      3.84 o 
   5   4  10       19.93       25.42      2.70 o 
   6   4  10       59.29       51.27     12.69 o 
   7   4  10       11.35       16.53      4.30 o 
   8   4  10        2.23        7.71      3.45 o 
  -2   5  10       22.75       17.75      4.58 o 
  -1   5  10       58.90       70.61      6.19 o 
   0   5  10        9.67       13.34      3.29 o 
   1   5  10        0.77        1.37      2.09 o 
   2   5  10        3.76        4.26      2.65 o 
   3   5  10        5.16        8.19      2.97 o 
   5   5  10       39.29       36.87      4.02 o 
   6   5  10        9.17        3.09      1.82 o 
   7   5  10        0.00        0.00      2.73 o 
   8   5  10        6.71        8.50      2.38 o 
  -2   6  10       60.16       57.12      6.75 o 
  -1   6  10        2.03        4.42      2.97 o 
   0   6  10      113.85      122.91      7.31 o 
   1   6  10        7.16        6.91      2.89 o 
   2   6  10        3.12        3.45      2.33 o 
   3   6  10       11.89       11.25      3.37 o 
   4   6  10       16.57        9.72      3.29 o 
   5   6  10        3.66        8.03      3.13 o 
   6   6  10        0.16        0.00      2.17 o 
   7   6  10       21.17       18.96      4.10 o 
   8   6  10       11.90       11.77      2.75 o 
   0   7  10        5.55        6.59      2.97 o 
   1   7  10        0.30        0.00      1.93 o 
   2   7  10       51.93       56.96      5.78 o 
   3   7  10        1.30        2.17      2.57 o 
   4   7  10       22.47       19.12      4.10 o 
   5   7  10        0.03        0.00      2.17 o 
   6   7  10       21.10       18.16      4.42 o 
   7   7  10        0.78        0.24      2.73 o 
   0   8  10       31.45       25.06      4.26 o 
   1   8  10        1.38        3.45      2.81 o 
   2   8  10        5.79       12.45      3.70 o 
   3   8  10        1.06        0.00      2.25 o 
   4   8  10        0.14        0.00      2.41 o 
   5   8  10       10.04       12.05      3.61 o 
   6   8  10        1.08        2.49      2.89 o 
   2   9  10       10.13        6.43      3.29 o 
   3   9  10       36.55       32.78      4.98 o 
   4   9  10        0.08        3.37      3.13 o 
   5   9  10        2.61        1.69      2.81 o 
   2  -2  11       16.49       14.43      2.75 o 
   3  -2  11        8.08        9.89      2.40 o 
   0  -1  11       36.76       32.45      5.06 o 
   1  -1  11        1.84        2.82      1.83 o 
   2  -1  11        1.17        3.13      1.82 o 
   3  -1  11        0.00        0.00      1.53 o 
   4  -1  11        5.95        7.14      3.25 o 
   5  -1  11       18.48       15.50      2.78 o 
  -1   0  11       15.42       14.22      3.86 o 
   0   0  11       17.25       18.80      4.18 o 
   1   0  11        7.68       12.24      2.45 o 
   2   0  11       17.11       13.14      3.86 o 
   3   0  11        1.89        0.00      2.09 o 
   4   0  11        0.91        0.00      1.48 o 
   5   0  11        0.01        0.24      1.97 o 
   6   0  11        2.28        2.55      1.93 o 
  -1   1  11        1.26        1.45      2.41 o 
   0   1  11       15.32       20.16      4.26 o 
   1   1  11        0.75        0.27      1.42 o 
   2   1  11        2.46        0.92      1.59 o 
   3   1  11        1.73        1.89      1.73 o 
   4   1  11        1.85        2.94      1.73 o 
   5   1  11       18.38       17.76      2.70 o 
   6   1  11        1.50        0.74      1.86 o 
   7   1  11       68.32       71.44      7.07 o 
  -1   2  11        1.75        1.69      2.17 o 
   0   2  11       22.03       16.07      3.86 o 
   1   2  11        0.20        0.00      1.46 o 
   2   2  11        0.28        0.00      1.38 o 
   3   2  11        4.00        4.32      1.78 o 
   4   2  11       32.39       34.28      3.22 o 
   5   2  11        1.21        3.45      1.76 o 
   6   2  11       25.91       22.81      3.13 o 
   7   2  11        0.15        3.16      2.21 o 
   0   3  11       40.16       30.69      4.82 o 
   1   3  11       17.91       21.16      4.82 o 
   2   3  11       30.92       28.87      4.66 o 
   3   3  11       58.88       63.10      3.90 o 
   4   3  11        0.04        0.23      1.45 o 
   5   3  11       13.71       17.03      2.61 o 
   6   3  11        6.59        6.61      2.15 o 
   7   3  11        0.08        0.00      1.64 o 
   2   4  11       13.70       12.21      3.53 o 
   3   4  11        0.02        0.00      1.30 o 
   4   4  11        2.59        2.66      1.62 o 
   5   4  11        0.30        0.68      1.57 o 
   6   4  11        1.39        0.02      1.53 o 
   7   4  11        1.79        1.93      1.92 o 
   0   5  11       19.73       18.64      3.86 o 
   1   5  11        1.17        3.13      2.49 o 
   2   5  11       18.14       23.38      4.10 o 
   6   5  11       22.78       19.68      3.61 o 
   7   5  11        3.44        7.96      2.38 o 
   0   6  11       27.51       36.23      4.90 o 
   1   6  11        2.74        2.89      2.57 o 
   2   6  11       24.36       29.56      4.66 o 
   3   6  11        1.42        3.45      2.65 o 
   4   6  11        0.03        2.33      2.41 o 
   5   6  11        0.15        1.45      2.49 o 
   6   6  11        6.02        6.51      3.29 o 
   7   6  11        0.17        0.56      2.65 o 
   1   7  11        2.63        2.01      2.73 o 
   2   7  11        4.94        8.68      3.45 o 
   3   7  11        5.71        5.94      3.13 o 
   4   7  11        1.56        3.78      2.89 o 
   5   7  11       33.57       43.22      5.86 o 
   6   7  11       10.48        9.88      3.78 o 
   2   8  11        0.16        0.00      2.33 o 
   3   8  11        1.73        2.81      2.81 o 
   4   8  11       11.07       11.33      3.94 o 
   5   8  11        1.49        5.94      3.53 o 
   2   0  12       16.24       15.67      2.84 o 
   3   0  12       37.85       41.02      6.07 o 
   4   0  12       31.84       35.14      4.26 o 
   1   1  12        1.09        0.00      2.65 o 
   2   1  12        0.04        1.09      1.78 o 
   3   1  12        1.42        2.70      1.98 o 
   4   1  12        0.88        0.08      1.97 o 
   5   1  12        9.83       14.01      3.53 o 
   1   2  12       12.62       14.99      2.89 o 
   2   2  12        0.60        0.00      1.56 o 
   3   2  12        0.05        0.86      1.70 o 
   4   2  12        7.25        5.88      2.19 o 
   5   2  12        0.09        0.00      1.75 o 
   6   2  12        3.91        4.38      2.18 o 
   1   3  12        4.83        2.81      2.81 o 
   2   3  12        0.19        0.53      1.64 o 
   3   3  12        2.35        2.70      2.65 o 
   4   3  12        1.02        1.14      1.72 o 
   5   3  12        0.87        0.00      1.64 o 
   6   3  12        0.11        0.00      1.73 o 
   2   4  12        4.60        4.90      2.97 o 
   3   4  12        5.83        3.45      2.81 o 
   4   4  12        5.53        4.02      2.61 o 
   5   4  12        2.11        2.46      1.93 o 
   6   4  12        2.72        2.74      2.02 o 
   1   5  12       37.46       48.92      5.78 o 
   2   5  12        8.27        9.16      3.53 o 
   1   6  12        1.31        3.21      2.73 o 
   2   6  12        0.40        0.00      2.57 o 
   3   6  12        7.22        8.03      3.53 o 
   4   6  12        4.24        6.83      3.29 o 
   5   6  12       17.15       24.74      4.74 o 
   6   6  12        9.60       11.97      4.18 o 
   3   7  12       32.40       38.48      5.62 o 
   4   7  12        0.17        0.56      2.81 o 
                                                 
